# Supplementary material for: Clonal evolutionary analysis reveals patterns of malignant transformation of Intraductal Papillary Mucinous Neoplasms of the pancreas
Source: Nat Commun. 2026 Mar 4;17:3427. doi: 10.1038/s41467-026-69762-w (PMC13076896; doi:10.1038/s41467-026-69762-w)
Supplement: Supplementary file 3 — Supplementary Data 1 [file 41467_2026_69762_MOESM3_ESM.xlsx]

## Sheet: Sheet2
ID		Pathology						Clinical			Analysis			Genomic						Transciptomic
ID samples	ID pathology	diagnosis	IPMN	IPMN histotype	IPMN grade of dysplasia	Invasive carcinoma	PDAC histotype	Radiology - location	Sex	Age	WGS	Included in clonal reconstruction	RNA seq	total_indels	total_SNVs	cellularity	puriNormalizeIndes	puriNormalizeSNVs	snv_indel_TMB	RNA cluster	Squamous score	Classical score	Combined score
case2_N		normal						head	m	73	x
case2_S1	IPMN_HGD	IPMN	x	INT	HGD						x		x							2	-0.00679189	0.153065	-0.159857
case2_S10	IPMN_LGD	IPMN	x	GAS	LGD						x	x	x	3	56	15.44	19.4301	362.694	0.123734	2	-0.0238422	0.167499	-0.191341
case2_S2	IPMN_HGD	IPMN	x	INT	HGD						x	x	x	251	2924	53.312	470.813	5484.69	1.92843	2	-0.101481	0.165132	-0.266612
case2_S3	PDAC	PDAC + IPMN	x	INT	HGD	x	TUBULAR with COLLOID aspects				x		x							2	-0.0217253	0.173446	-0.195171
case2_S4	IPMN_HGD	IPMN	x	INT	HGD						x	x	x	13	340	22.08	58.8768	1539.86	0.517679	2	-0.0224961	0.152259	-0.174755
case2_S9	IPMN_HGD	IPMN	x	INT	HGD						x
case 3_N		normal						head	m	66	x
case3_S1	IPMN_LGD	IPMN	x	PB	LGD						x	x		131	1319	25.116	521.58	5254.14	1.87021
case3_S2	IPMN_LGD	IPMN	x	PB	LGD						x	x		64	735	25.104	254.939	3249.91	1.13489
case3_S4	IPMN_LGD	IPMN	x	PB	LGD						x	x		36	2092	22.616	159.179	8130.27	2.68417
case3_S5	PDAC	PDAC				x	TUBULAR				x			9	12	18.449	48.7831	65.0442	0.036858
case4_N		normal						head	m	58	x
case4_S1	IPMN_LGD	IPMN	x	GAS	LGD						x	x	x	53	1023	35.483	149.367	4298.32	1.44019	2	0.111894	-0.0283863	0.140281
case4_S2	PDAC	PDAC + IPMN	x	GAS	LGD	x	TUBULAR				x	x	x	25	661	28.98	86.2664	2280.88	0.766497	2	0.00131653	0.115335	-0.114018
case4_S3	IPMN_LGD	IPMN	x	GAS	LGD						x	x	x	8	885	25.625	31.2195	2494.15	0.81773	2	-0.047177	0.149789	-0.196966
case4_S4	IPMN_LGD	IPMN	x	GAS	LGD						x	x	x	3	351	26.541	11.3033	1369.76	0.447195	2	0.0531825	0.0862868	-0.0331043
case4_S5	IPMN_LGD	IPMN	x	GAS	LGD						x	x	x	292	35	49.816	586.157	131.871	0.232502	2	-0.100194	0.0687338	-0.168928
case6_N		normal						head	f	60	x
case6_S7	IPMN_HGD_PDAC	IPMN with micorinvasive PDAC	x	PB	HGD	x	TUBULAR				x	x	x	655	6046	27.811	2355.18	21739.6	7.80203	1	0.0486418	0.0902771	-0.0416353
case6_S8	PDAC	PDAC				x	TUBULAR				x	x	x	379	4674	31.5	1203.17	14838.1	5.19426	1	0.0101364	0.0517785	-0.0416421
case6_S9	PDAC	PDAC				x	TUBULAR				x	x		369	4277	25.35	1455.62	16871.8	5.93453
case7_N		normal						head /uncinate	f	65	x
case7_S1	IPMN_HGD	IPMN	x	PB	HGD						x	x	x	245	3137	28.215	868.332	11118.2	3.88131	2	-0.0731275	0.130239	-0.203366
case7_S2	PDAC	PDAC				x	TUBULAR						x							2	0.0492765	0.0352472	0.0140294
case7_S4	PDAC	PDAC + IPMN	x	PB	HGD	x	TUBULAR				x	x	x	526	7388	46.068	1141.79	16037.2	5.56265	2	0.0130764	0.0482113	-0.0351349
case7_S5	IPMN_HGD_PDAC	IPMN with microinvasive PDAC	x	PB	HGD	x	TUBULAR				x	x	x	571	7419	61.07	934.993	12148.4	4.23646	2	0.0687821	0.0469712	0.0218109
case9_N		normal						head	f	71	x
case9_S2	PDAC	PDAC				x	TUBULAR				x	x	x	426	4862	21.406	1990.1	22713.3	7.99909	1	0.0388315	0.141984	-0.103153
case9_S3	PDAC	PDAC				x	TUBULAR				x	x	x	628	6621	26.628	2358.42	24864.8	8.81504	1	-0.0377713	0.102362	-0.140133
case9_S4	IPMN_HGD_PDAC	IPMN with microinvasive PDAC	x	PB		x	TUBULAR				x	x	x	285	3724	18.088	1575.63	20588.2	7.17679	1	0.0241212	0.156467	-0.132346
case9_S6	PDAC	PDAC				x	TUBULAR				x	x		129	2517	23.04	559.896	10924.5	3.71871
case10_N		normal						body/tail		62	x
case10_S2	IPMN_LGD	IPMN	x	GAS (rare INT foci)	LGD				f		x	x	x	113	2611	0	439.159	3730.85	1.35027	2	-0.0932259	0.237403	-0.330629
case10_S5	IPMN_LGD	IPMN	x	GAS (rare INT foci)	LGD						x	x	x	19	3105	23.8	79.8319	4672.9	1.53896	2	-0.141862	0.223928	-0.365791
case11_N		normal						head/PU	m	54	x
case11_S7	PDAC	PDAC		TUB		x					x		x	166	7055	26.628	623.404	26494.7	8.78099	2	0.0202536	0.167812	-0.147558
case11_S8	PDAC	PDAC		TUB		x					x			1	17	12.456	8.02826	136.48	0.0467928
case11_S9	PDAC	PDAC		TUB		x					x
case12_N		normal						head	m	52	x
case12_S1	IPMN_LGD	IPMN	x	INT	LGD						x	x	x	22	693	24.768	88.8243	2797.97	0.934759	1	-0.0213975	0.0887832	-0.110181
case12_S2	IPMN_LGD	IPMN	x	INT	LGD						x	x	x	180	2824	80.759	222.885	3496.82	1.20446	1	0.0246757	0.130916	-0.10624
case12_S3	IPMN_HGD	IPMN	x	INT	HGD						x	x	x	173	3662	25.677	673.755	14261.8	4.83622	1	0.036167	0.150097	-0.11393
case12_S4	IPMN_LGD	IPMN	x	INT	LGD						x		x							1	-0.136174	0.135224	-0.271398
case12_S5	IPMN_LGD	IPMN	x	INT	LGD						x	x	x	153	2862	76.95	198.83	3719.3	1.26871	1	-0.053186	0.123514	-0.1767
case13_N		normal						head	f	55	x
case13_S3	PDAC	PDAC				x	COLLOID				x	x	x	53	800	19.06	278.069	4197.27	1.44914	1	-0.0479896	0.124158	-0.172148
case13_S4	cronic_pancreatitis	cronic pancreatitis		stromal component							x		x	4	16	18.164	22.0216	88.0863	0.0356536	1	-0.0190086	0.08748	-0.106489
case13_S5	PDAC	PDAC + IPMN	x	INT	HGD	x	COLLOID				x	x	x	232	3183	21.23	1092.79	14992.9	5.20865	1	0.00512836	0.133785	-0.128656
case15_N		normal						body/tail	m	77	x
case15_S1	IPMN_LGD	IPMN	x	GAS / PB	LGD						x	x	x	242	290	69.984	345.793	1434.01	0.576311	2	-0.0514876	0.163346	-0.214833
case15_S10	PDAC	PDAC		TUBULAR		x	TUBULAR				x	x	x	43	1020	25.525	168.462	3996.08	1.3485	2	0.114242	0.0579385	0.0563031
case15_S11	PDAC	PDAC		TUBULAR		x	TUBULAR				x	x	x	194	2993	35.632	544.454	8399.75	2.89619	2	0.0774834	0.121818	-0.0443351
case15_S3	IPMN_LGD	IPMN	x	PB	LGD						x	x	x	290	82	66.447	436.438	342.151	0.252112	2	-0.0213312	0.132932	-0.154264
case15_S4	IPMN_HGD	IPMN	x	PB	HGD						x	x	x	14	4053	20.223	69.2281	8135.94	2.65688	2	-0.128631	0.201921	-0.330552
case16_N		normal						head	m	82	x
case16_S2	IPMN_HGD	cystic lesion	x	INT	HGD						x	x	x	13	2291	23.966	54.2435	9121.68	2.97122	2	0.0779577	0.0484762	0.0294814
case16_S4	PDAC	PDAC				x	COLLOID				x	x	x	46	1663	22.462	204.79	7403.61	2.46365	2	0.0689564	0.0750977	-0.00614125
case16_S5	PDAC	PDAC				x	COLLOID				x			79	2675	18.297	431.765	14619.9	4.87381
