# Supplementary material for: Clonal evolutionary analysis reveals patterns of malignant transformation of Intraductal Papillary Mucinous Neoplasms of the pancreas
Source: Nat Commun. 2026 Mar 4;17:3427. doi: 10.1038/s41467-026-69762-w (PMC13076896; doi:10.1038/s41467-026-69762-w)
Supplement: Supplementary file 4 — Supplementary Data 2 [file 41467_2026_69762_MOESM4_ESM.xlsx]

## Sheet: Sheet1
typeTumorSample	sampleName	total_indels	total_SNVs	cellularity	snv_indel_TMB	RNA cluster
t1_pancreatistis_case13_S4	case13_S4	4	16	0.18164	0.0356536	1
t2_IPMN_LGD_case10_S2	case10_S2	242	2611	0.69984	1.32004	2
t2_IPMN_LGD_case10_S5	case10_S5	290	3105	0.66447	1.65443	2
t2_IPMN_LGD_case12_S1	case12_S1	22	693	0.2475	0.93478	1
t2_IPMN_LGD_case12_S2	case12_S2	180	2824	0.80759	1.20446	1
t2_IPMN_LGD_case12_S3	case12_S3	173	3662	0.27753	4.8199	1
t2_IPMN_LGD_case12_S5	case12_S5	153	2862	0.7695	1.26871	1
t2_IPMN_LGD_case15_S1	case15_S1	14	290	0.25525	0.482101	2
t2_IPMN_LGD_case15_S3	case15_S3	13	82	0.23966	0.128355	2
t2_IPMN_LGD_case2_S10	case2_S10	3	56	0.1544	0.123734	2
t2_IPMN_LGD_case3_S1	case3_S1	64	1319	0.25104	1.78387
t2_IPMN_LGD_case3_S2	case3_S2	36	735	0.22616	1.10388
t2_IPMN_LGD_case3_S4	case3_S4	113	2092	0.25731	2.77483
t2_IPMN_LGD_case4_S1	case4_S1	19	1023	0.238	1.41767	2
t2_IPMN_LGD_case4_S3	case4_S3	53	885	0.35483	0.855987	2
t2_IPMN_LGD_case4_S4	case4_S4	8	351	0.25625	0.453644	2
t2_IPMN_LGD_case4_S5	case4_S5	3	35	0.26541	0.0463608	2
t3_IPMN_HGD_case15_S4	case15_S4	292	4053	0.49816	2.82427	2
t3_IPMN_HGD_case16_S2	case16_S2	131	2291	0.25116	3.12254	2
t3_IPMN_HGD_case2_S2	case2_S2	251	2924	0.53312	1.92843	2
t3_IPMN_HGD_case2_S4	case2_S4	13	340	0.2208	0.517679	2
t3_IPMN_HGD_case7_S1	case7_S1	245	3137	0.28215	3.88131	2
t4_IPMN_HGD_PDAC_case6_S7	case6_S7	654	6046	0.27811	7.80087	1
t4_IPMN_HGD_PDAC_case7_S4	case7_S4	526	7388	0.46068	5.56265	2
t4_IPMN_HGD_PDAC_case7_S5	case7_S5	571	7419	0.6107	4.23646	2
t4_IPMN_HGD_PDAC_case9_S4	case9_S4	285	3724	0.18088	7.17679	1
t5_PDAC_IPMN_LGD_case4_S2	case4_S2	25	661	0.2898	0.766497	2
t6_PDAC_case11_S7	case11_S7	166	7055	0.26628	8.78099
t6_PDAC_case11_S8	case11_S8	1	17	0.12456	0.0467928
t6_PDAC_case13_S3	case13_S3	53	800	0.1906	1.44914	1
t6_PDAC_case13_S5	case13_S5	232	3183	0.2123	5.20865	1
t6_PDAC_case15_S10	case15_S10	43	1020	0.35632	1.33303	2
t6_PDAC_case15_S11	case15_S11	194	2993	0.20223	3.03052	2
t6_PDAC_case16_S4	case16_S4	46	1663	0.22462	2.46365	2
t6_PDAC_case16_S5	case16_S5	79	2675	0.18297	4.87381	2
t6_PDAC_case3_S5	case3_S5	9	12	0.18449	0.036858
t6_PDAC_case6_S8	case6_S8	378	4674	0.315	5.19323	1
t6_PDAC_case6_S9	case6_S9	368	4277	0.2535	5.93325	1
t6_PDAC_case9_S2	case9_S2	426	4862	0.21406	7.99909	1
t6_PDAC_case9_S3	case9_S3	628	6621	0.26628	8.81504	1
t6_PDAC_case9_S6	case9_S6	129	2517	0.2304	3.71871	1
