# Supplementary material for: Clonal evolutionary analysis reveals patterns of malignant transformation of Intraductal Papillary Mucinous Neoplasms of the pancreas
Source: Nat Commun. 2026 Mar 4;17:3427. doi: 10.1038/s41467-026-69762-w (PMC13076896; doi:10.1038/s41467-026-69762-w)
Supplement: Supplementary file 5 — Supplementary Data 3 [file 41467_2026_69762_MOESM5_ESM.xlsx]

## Sheet: TableS5
sampleName	typeTumorSample	translocation	tandem_duplication	deletion	inversion
case13_S4	t1_pancreatistis_case13_S4	10	2	2	1
case10_S2	t2_IPMN_LGD_case10_S2	28	0	9	2
case10_S5	t2_IPMN_LGD_case10_S5	11	0	4	3
case12_S1	t2_IPMN_LGD_case12_S1	9	0	5	1
case12_S2	t2_IPMN_LGD_case12_S2	15	3	3	3
case12_S3	t2_IPMN_LGD_case12_S3	26	4	6	2
case12_S5	t2_IPMN_LGD_case12_S5	5	1	8	1
case15_S1	t2_IPMN_LGD_case15_S1	12	0	6	0
case15_S3	t2_IPMN_LGD_case15_S3	14	0	5	0
case2_S10	t2_IPMN_LGD_case2_S10	21	1	5	0
case3_S1	t2_IPMN_LGD_case3_S1	15	1	7	2
case3_S2	t2_IPMN_LGD_case3_S2	16	0	11	0
case3_S4	t2_IPMN_LGD_case3_S4	15	0	10	1
case4_S1	t2_IPMN_LGD_case4_S1	6	4	19	6
case4_S3	t2_IPMN_LGD_case4_S3	10	0	6	2
case4_S4	t2_IPMN_LGD_case4_S4	1	0	5	0
case4_S5	t2_IPMN_LGD_case4_S5	3	1	4	0
case15_S4	t3_IPMN_HGD_case15_S4	6	0	7	2
case16_S2	t3_IPMN_HGD_case16_S2	14	5	17	18
case2_S2	t3_IPMN_HGD_case2_S2	50	19	22	32
case2_S4	t3_IPMN_HGD_case2_S4	3	1	4	1
case7_S1	t3_IPMN_HGD_case7_S1	20	25	28	52
case6_S7	t4_IPMN_HGD_PDAC_case6_S7	37	21	70	46
case7_S4	t4_IPMN_HGD_PDAC_case7_S4	31	26	45	54
case7_S5	t4_IPMN_HGD_PDAC_case7_S5	40	22	43	47
case9_S4	t4_IPMN_HGD_PDAC_case9_S4	8	21	20	25
case4_S2	t5_PDAC_IPMN_LGD_case4_S2	2	0	5	0
case11_S7	t6_PDAC_case11_S7	2	8	16	21
case11_S8	t6_PDAC_case11_S8	0	1	1	0
case13_S3	t6_PDAC_case13_S3	5	2	10	15
case13_S5	t6_PDAC_case13_S5	12	7	21	33
case15_S10	t6_PDAC_case15_S10	14	9	8	10
case15_S11	t6_PDAC_case15_S11	25	26	24	36
case16_S4	t6_PDAC_case16_S4	42	8	17	27
case16_S5	t6_PDAC_case16_S5	111	13	23	41
case3_S5	t6_PDAC_case3_S5	9	0	5	0
case6_S8	t6_PDAC_case6_S8	24	21	57	42
case6_S9	t6_PDAC_case6_S9	29	20	59	40
case9_S2	t6_PDAC_case9_S2	14	11	33	17
case9_S3	t6_PDAC_case9_S3	38	36	71	35
case9_S6	t6_PDAC_case9_S6	6	7	12	8
