# Supplementary material for: Clonal evolutionary analysis reveals patterns of malignant transformation of Intraductal Papillary Mucinous Neoplasms of the pancreas
Source: Nat Commun. 2026 Mar 4;17:3427. doi: 10.1038/s41467-026-69762-w (PMC13076896; doi:10.1038/s41467-026-69762-w)
Supplement: Supplementary file 6 — Supplementary Data 4 [file 41467_2026_69762_MOESM6_ESM.xlsx]

## Sheet: Sheet1
typeTumorSample	sampleName	mutGene	CHROM	POS	REF	ALT	mutType	condon_change	AA_change	VAF	location_CCF
t2_case10_S2_IPMN_LGD	case10_S2	KRAS	chr12	25245350	C	T	missense	gGt/gAt	G/D	0.4297520661157025	1.02779
t2_case10_S5_IPMN_LGD	case10_S5	KRAS	chr12	25245350	C	T	missense	gGt/gAt	G/D	0.4554455445544554	1.03757
t2_case3_S1_IPMN_LGD	case3_S1	KRAS	chr12	25245350	C	T	missense	gGt/gAt	G/D	0.2142857142857142	0.995695
t2_case3_S2_IPMN_LGD	case3_S2	KRAS	chr12	25245350	C	T	missense	gGt/gAt	G/D	0.1311475409836065	0.986301
t2_case3_S4_IPMN_LGD	case3_S4	KRAS	chr12	25245350	C	T	missense	gGt/gAt	G/D	0.1515151515151515	1.05068
t2_case4_S1_IPMN_LGD	case4_S1	KRAS	chr12	25245350	C	A	missense	gGt/gTt	G/V	0.1063829787234042	1.082
t2_case4_S3_IPMN_LGD	case4_S3	KRAS	chr12	25245350	C	T	missense	gGt/gAt	G/D	0.247191	1.03855
t2_case4_S4_IPMN_LGD	case4_S4	KRAS	chr12	25245350	C	T	missense	gGt/gAt	G/D	0.1836734693877551	1.03581
t3_case15_S4_IPMN_HGD	case15_S4	KRAS	chr12	25245350	C	T	missense	gGt/gAt	G/D	0.2222222222222222	1.0227
t3_case7_S1_IPMN_HGD	case7_S1	KRAS	chr12	25245350	C	A	missense	gGt/gTt	G/V	0.2459016393442623	0.985323
t4_case6_S7_IPMN_PDAC	case6_S7	KRAS	chr12	25245350	C	T	missense	gGt/gAt	G/D	0.3302752293577982	1.02466
t4_case7_S5_HGD_PDAC	case7_S5	KRAS	chr12	25245350	C	A	missense	gGt/gTt	G/V	0.3068181818181818	1.01448
t4_case9_S4_HGD_PDAC	case9_S4	KRAS	chr12	25245350	C	T	missense	gGt/gAt	G/D	0.1415929203539823	1.08963
t5_case6_S8_PDAC	case6_S8	KRAS	chr12	25245350	C	T	missense	gGt/gAt	G/D	0.3015873015873015	1.01605
t5_case6_S9_PDAC	case6_S9	KRAS	chr12	25245350	C	T	missense	gGt/gAt	G/D	0.2222222222222222	1.02094
t5_case7_S4_HGD_PDAC	case7_S4	KRAS	chr12	25245350	C	A	missense	gGt/gTt	G/V	0.2	0.968102
t5_case9_S2_PDAC	case9_S2	KRAS	chr12	25245350	C	T	missense	gGt/gAt	G/D	0.0945946	1.03914
t5_case9_S3_PDAC	case9_S3	KRAS	chr12	25245350	C	T	missense	gGt/gAt	G/D	0.1102941176470588	0.681018
t5_case9_S6_PDAC	case9_S6	KRAS	chr12	25245350	C	T	missense	gGt/gAt	G/D	0.14	1.05558
t6_case13_S5_PDAC	case13_S5	KRAS	chr12	25245350	C	A	missense	gGt/gTt	G/V	0.1323529411764706	1.09785
t6_case15_S10_PDAC	case15_S10	KRAS	chr12	25245351	C	G	missense	Ggt/Cgt	G/R	0.1304347826086956	1.00822
t6_case15_S11_PDAC	case15_S11	KRAS	chr12	25245351	C	G	missense	Ggt/Cgt	G/R	0.1555555555555555	0.986301
