# Supplementary material for: Clonal evolutionary analysis reveals patterns of malignant transformation of Intraductal Papillary Mucinous Neoplasms of the pancreas
Source: Nat Commun. 2026 Mar 4;17:3427. doi: 10.1038/s41467-026-69762-w (PMC13076896; doi:10.1038/s41467-026-69762-w)
Supplement: Supplementary file 7 — Supplementary Data 5 [file 41467_2026_69762_MOESM7_ESM.xlsx]

## Sheet: Sheet1
CNV	Cytoband_regions	IPMN-CNV	IPMN-Non_CNV	PDAC-CNV	PDAC-Non_CNV	p values
Del	12q21.31	1	21	10	9	0.00089
Del	21q22.3	4	18	13	6	0.00163
Del	17q22	4	18	12	7	0.00457
Del	6q27	8	14	15	4	0.011
Amp	8q24.3	6	16	16	3	0.00043
Amp	14q32.33	15	7	19	0	0.00982
Amp	17p11.2	19	3	9	10	0.0167
Amp	8q23.3	6	16	12	7	0.0296
Amp	11p11.12	3	19	9	10	0.0367
