# Supplementary material for: Clonal evolutionary analysis reveals patterns of malignant transformation of Intraductal Papillary Mucinous Neoplasms of the pancreas
Source: Nat Commun. 2026 Mar 4;17:3427. doi: 10.1038/s41467-026-69762-w (PMC13076896; doi:10.1038/s41467-026-69762-w)
Supplement: Supplementary file 8 — Supplementary Data 6 [file 41467_2026_69762_MOESM8_ESM.xlsx]

## Sheet: Sheet1
CaseID	CloneNo	CCF
Case2	cluster	case2_S2	case2_S4	case2_S10
	1	0.954323	0.960975	0.992471
	2	0.980959	0.440734	0.0125581
	3	0	0	1.00052
	4	0.00570865	1.06021	0.00610224
	5	0.637692	0.0046346	0.442395
Case3	cluster	case3_1	case3_2	case3_4
	1	1.11845	1.04239	1.10215
	2	0.698764	0.701569	0.0718604
	3	0.703263	0.552745	0.928965
	4	0	0.0122462	0.997013
Case4	cluster	case4_S1	case4_S2	case4_S3	case4_S4	case4_S5
	1	0.0310524	0.0146593	0.0116911	0.00425171	1.03412
	2	0.0341249	0.00267453	0.0598216	0.82782	0.0173243
	3	0.00686771	0	0.471969	0	0.0022888
	4	0	0.0255507	0.479884	0.361679	0.00689698
	5	0	0.923735	0.0275776	0	0
	6	0.115214	0.894203	0.99885	0.769502	0.0106647
	7	1.0268	0.208458	0.00276076	0.00106855	0.00328338
Case6	cluster	case6_S7	case6_S8	case6_S9
	1	1.03011	1.02449	1.01276
	2	0.95493	0.522579	0.521836
	3	0.737831	0.00111893	0.00627691
	4	0.355399	0.558035	0.547647
	5	0.00292005	0.72553	0.00640063
Case7	cluster	case7_1	case7_4	case7_5
	1	0.992143	0.985878	1.02398
	2	0.944472	0.0136243	0.00650521
	3	0.0205245	0.952146	1.00123
	4	0.0161134	0.493673	0.489793
	5	0.0102776	0.330178	0.0252629
Case9	cluster	case9_S2	case9_S3	case9_S4	case9_S6
	1	0.990122	0.990543	1.0127	0.925762
	2	0.965089	0.638738	0.154423	0.608095
	3	0.869551	0.0745804	0.017447	0.00457663
	4	0.81481	0.660878	0.0287745	0
	5	0.7627	0.688157	0.678842	0.575958
	6	0.0165624	0.528988	0.0174539	0.00398203
	7	0.0225367	0.304515	0.979594	0.203376
Case10	cluster	case10_2	case10_5
	1	1.05161	1.043
	2	0.915655	0.225977
	3	0.266822	0.00534939
	4	0.00343427	0.365308
Case12	cluster	case12_S1	case12_S2	case12_S3	case12_S5
	1	0.940108	1.01296	0.978104	1.01583
	2	1.44044	0.28228	1.18836	0.404524
Case13	cluster	case13_3	case13_5
	1	0.94973	1.08942
	2	0.618805	1.03019
	3	0	0.869204
Case15	cluster	case15_1	case15_3	case15_4	case15_10	case15_11
	1	0.00317493	0.000472255	0.000786735	0	0.735958
	2	0.0035638	0.00290133	0.00123786	0.638792	1.00518
	3	0.0378303	0	0.654208	0.0088684	0.00209692
	4	0	0.945972	0.00401658	0.00293417	0
	5	0.112622	0.0585012	1.0458	0.0142405	0.00458563
	6	1.06338	0.00599444	0.00288139	0	0.00331883
Case16	cluster	case16_2	case16_4
	1	1.03125	0.963557
	2	0.969301	0.521635
	3	0.953999	0
	4	0.00979753	0.726827
