# Supplementary material for: Clonal evolutionary analysis reveals patterns of malignant transformation of Intraductal Papillary Mucinous Neoplasms of the pancreas
Source: Nat Commun. 2026 Mar 4;17:3427. doi: 10.1038/s41467-026-69762-w (PMC13076896; doi:10.1038/s41467-026-69762-w)
Supplement: Supplementary file 11 — Source Data [file 41467_2026_69762_MOESM11_ESM.xlsx]

## Sheet: Figure1B-a
Figure1B-a: SNV data
typeTumosample	SNV
case15_S4	4053
case12_S3	3662
case7_S1	3137
case10_S5	3105
case2_S2	2924
case12_S5	2862
case12_S2	2824
case10_S2	2611
case16_S2	2291
case3_S4	2092
case3_S1	1319
case4_S1	1023
case4_S3	885
case3_S2	735
case12_S1	693
case4_S4	351
case2_S4	340
case15_S1	290
case15_S3	82
case2_S10	56
case4_S5	35
case13_S4	16
case7_S5	7419
case7_S4	7388
case11_S7	7055
case9_S3	6621
case6_S7	6046
case9_S2	4862
case6_S8	4674
case6_S9	4277
case9_S4	3724
case13_S5	3183
case15_S11	2993
case16_S5	2675
case9_S6	2517
case16_S4	1663
case15_S10	1020
case13_S3	800
case4_S2	661
case11_S8	17
case3_S5	12

## Sheet: Figure1B-b
Figure1B-b: Indels data
typeTumosample	Complex	Del	Ins
t3_case15_S4	0	138	154
t2_case12_S3	0	93	80
t3_case7_S1	0	107	138
t2_case10_S5	3	133	154
t3_case2_S2	0	98	153
t2_case12_S5	0	88	65
t2_case12_S2	0	96	84
t2_case10_S2	3	124	115
t3_case16_S2	0	71	60
t2_case3_S4	0	61	52
t2_case3_S1	0	39	25
t2_case4_S1	0	13	6
t2_case4_S3	0	27	26
t2_case3_S2	0	21	15
t2_case12_S1	0	14	8
t2_case4_S4	0	5	3
t3_case2_S4	0	7	6
t2_case15_S1	0	10	4
t2_case15_S3	0	10	3
t2_case2_S10	0	2	1
t2_case4_S5	0	3	0
t1_case13_S4	0	3	1
t4_case7_S5	0	257	314
t4_case7_S4	0	245	281
t6_case11_S7	1	114	51
t6_case9_S3	0	352	276
t4_case6_S7	1	250	404
t6_case9_S2	1	256	169
t6_case6_S8	0	163	216
t6_case6_S9	0	143	226
t4_case9_S4	0	133	152
t6_case13_S5	0	126	106
t6_case15_S11	0	111	83
t6_case16_S5	0	44	35
t6_case9_S6	0	64	65
t6_case16_S4	0	30	16
t6_case15_S10	0	24	19
t6_case13_S3	0	36	17
t5_case4_S2	0	13	12
t6_case11_S8	0	1	0
t6_case3_S5	0	6	3

## Sheet: Figure1B-c
Figure1B-c: SV data
typeTumorSample	deletion	inversion	tandem-duplication	translocation
t3_case15_S4	7	2	0	6
t2_case12_S3	6	2	4	26
t3_case7_S1	28	52	25	20
t2_case10_S5	4	3	0	11
t3_case2_S2	22	32	19	50
t2_case12_S5	8	1	1	5
t2_case12_S2	3	3	3	15
t2_case10_S2	9	2	0	28
t3_case16_S2	17	18	5	14
t2_case3_S4	10	1	0	15
t2_case3_S1	7	2	1	15
t2_case4_S1	19	6	4	6
t2_case4_S3	6	2	0	10
t2_case3_S2	11	0	0	16
t2_case12_S1	5	1	0	9
t2_case4_S4	5	0	0	1
t3_case2_S4	4	1	1	3
t2_case15_S1	6	0	0	12
t2_case15_S3	5	0	0	14
t2_case2_S10	5	0	1	21
t2_case4_S5	4	0	1	3
t1_case13_S4	2	2	2	10
t4_case7_S5	43	47	22	40
t4_case7_S4	46	54	26	31
t6_case11_S7	16	21	8	2
t6_case9_S3	72	35	36	38
t4_case6_S7	71	46	21	37
t6_case9_S2	33	17	11	14
t6_case6_S8	57	42	21	24
t6_case6_S9	59	40	20	29
t4_case9_S4	20	25	21	8
t6_case13_S5	21	33	7	12
t6_case15_S11	24	36	26	25
t6_case16_S5	23	41	13	111
t6_case9_S6	12	8	7	6
t6_case16_S4	17	27	8	42
t6_case15_S10	8	10	9	14
t6_case13_S3	10	15	2	5
t5_case4_S2	5	0	0	2
t6_case11_S8	1	0	1	0
t6_case3_S5	5	0	0	9

## Sheet: Figure1B-d
Figure1B-d: SNV signature data
typeTumorSample	SBS1	SBS2	SBS5	SBS13	SBS17a	SBS17b	SBS28	SBS40
t3_case15_S4	1001	0	549	0	0	0	0	2503
t2_case12_S3	725	0	1108	0	0	0	0	1829
t3_case7_S1	689	0	981	0	0	0	0	1467
t2_case10_S5	726	0	2379	0	0	0	0	0
t3_case2_S2	651	0	827	0	0	0	0	1446
t2_case12_S5	716	0	705	0	0	0	0	1441
t2_case12_S2	700	0	699	0	0	0	0	1425
t2_case10_S2	579	0	2032	0	0	0	0	0
t3_case16_S2	467	0	460	0	0	0	0	1364
t2_case3_S4	603	0	366	0	0	0	0	1123
t2_case3_S1	372	0	182	0	0	0	0	765
t2_case4_S1	206	0	146	0	43	120	0	508
t2_case4_S3	246	0	182	0	0	0	0	457
t2_case3_S2	192	0	126	0	0	0	0	417
t2_case12_S1	158	0	198	0	0	0	0	337
t2_case4_S4	96	0	45	0	0	0	0	210
t3_case2_S4	113	0	89	0	0	0	0	138
t2_case15_S1	39	0	0	0	0	0	0	251
t2_case15_S3	4	0	17	0	0	0	0	61
t2_case2_S10	16	0	18	0	0	0	0	22
t2_case4_S5	10	0	25	0	0	0	0	0
t1_case13_S4	1	0	0	0	0	0	0	15
t4_case7_S5	1128	574	1587	744	0	0	0	3386
t4_case7_S4	1117	581	1620	747	0	0	0	3322
t6_case11_S7	990	0	6065	0	0	0	0	0
t6_case9_S3	1505	0	1421	0	0	0	0	3695
t4_case6_S7	2159	0	1117	0	0	0	0	2770
t6_case9_S2	1161	0	1076	0	0	0	0	2625
t6_case6_S8	1673	0	983	0	0	0	0	2018
t6_case6_S9	1551	0	996	0	0	0	0	1730
t4_case9_S4	835	0	945	0	0	0	0	1944
t6_case13_S5	1164	0	786	0	0	0	0	1233
t6_case15_S11	597	0	912	0	0	0	0	1484
t6_case16_S5	331	0	626	0	63	254	386	1015
t6_case9_S6	597	0	446	0	0	0	0	1474
t6_case16_S4	142	0	360	0	45	238	421	457
t6_case15_S10	201	0	279	0	0	0	0	540
t6_case13_S3	304	0	496	0	0	0	0	0
t5_case4_S2	197	0	141	0	0	0	0	323
t6_case11_S8	0	0	9	0	0	4	4	0
t6_case3_S5	0	0	1	0	0	0	0	11

## Sheet: Figure1B-e
Figure1B-e: Indel signature data
typeTumorSample	ID1	ID2	ID5	ID6	ID8	ID9	ID14
t3_case15_S4	153	0	139	0	0	0	0
t2_case12_S3	91	24	0	0	0	58	0
t3_case7_S1	132	0	113	0	0	0	0
t2_case10_S5	133	41	0	0	0	62	51
t3_case2_S2	209	42	0	0	0	0	0
t2_case12_S5	86	22	0	0	0	45	0
t2_case12_S2	102	31	0	0	0	47	0
t2_case10_S2	122	39	0	0	0	78	0
t3_case16_S2	57	0	74	0	0	0	0
t2_case3_S4	42	0	71	0	0	0	0
t2_case3_S1	32	0	0	0	0	32	0
t2_case4_S1	3	3	0	0	0	7	6
t2_case4_S3	22	0	31	0	0	0	0
t2_case3_S2	10	0	0	0	10	8	8
t2_case12_S1	6	0	0	0	8	8	0
t2_case4_S4	8	0	0	0	0	0	0
t3_case2_S4	7	6	0	0	0	0	0
t2_case15_S1	0	0	0	0	0	9	5
t2_case15_S3	0	0	0	0	4	5	4
t2_case2_S10	0	3	0	0	0	0	0
t2_case4_S5	0	0	0	0	0	3	0
t1_case13_S4	0	0	3	0	0	0	1
t4_case7_S5	227	0	193	0	0	0	151
t4_case7_S4	176	0	143	0	75	0	130
t6_case11_S7	24	0	87	0	0	54	0
t6_case9_S3	266	76	0	176	0	109	0
t4_case6_S7	529	125	0	0	0	0	0
t6_case9_S2	158	45	0	152	0	68	0
t6_case6_S8	310	69	0	0	0	0	0
t6_case6_S9	308	61	0	0	0	0	0
t4_case9_S4	181	41	0	0	0	63	0
t6_case13_S5	114	50	0	0	0	67	0
t6_case15_S11	97	0	0	0	0	96	0
t6_case16_S5	32	0	47	0	0	0	0
t6_case9_S6	67	0	61	0	0	0	0
t6_case16_S4	8	0	28	0	0	0	9
t6_case15_S10	15	0	28	0	0	0	0
t6_case13_S3	15	9	0	0	0	29	0
t5_case4_S2	25	0	0	0	0	0	0
t6_case11_S8	0	0	0	0	0	1	0
t6_case3_S5	0	0	0	0	0	4	5

## Sheet: Figure1B-f
Figure1B-f: Sv signature data
typeTumorSample	SV2	SV4	SV5	SV7	SV9	SV10
case15_S4	7	0	5	0	0	0
case12_S3	34	0	0	0	0	0
case7_S1	44	0	0	0	76	0
case10_S5	17	0	0	0	0	0
case2_S2	122	0	0	0	0	0
case12_S5	5	0	9	0	0	0
case12_S2	24	0	0	0	0	0
case10_S2	36	0	0	0	0	0
case16_S2	27	0	0	0	0	25
case3_S4	23	0	0	0	0	0
case3_S1	24	0	0	0	0	0
case4_S1	10	0	0	7	17	0
case4_S3	13	0	0	3	0	0
case3_S2	21	0	0	0	0	0
case12_S1	12	0	0	0	0	0
case4_S4	1	0	2	2	0	0
case2_S4	3	0	4	2	0	0
case15_S1	15	0	0	0	0	0
case15_S3	17	0	0	0	0	0
case2_S10	26	0	0	0	0	0
case4_S5	3	0	4	0	0	0
case13_S4	15	0	0	0	0	0
case7_S5	41	20	83	0	0	0
case7_S4	29	20	99	0	0	0
case11_S7	0	0	0	0	45	0
case9_S3	50	0	108	20	0	0
case6_S7	65	0	0	51	57	0
case9_S2	22	0	27	25	0	0
case6_S8	30	14	0	36	61	0
case6_S9	39	14	0	37	56	0
case9_S4	11	0	0	8	21	29
case13_S5	24	0	0	0	0	44
case15_S11	29	22	0	0	0	51
case16_S5	109	76	0	0	0	0
case9_S6	9	0	0	9	0	15
case16_S4	19	33	0	0	36	0
case15_S10	38	0	0	0	0	0
case13_S3	10	0	0	7	0	13
case4_S2	3	0	0	3	0	0
case11_S8	0	0	2	0	0	0
case3_S5	14	0	0	0	0	0

## Sheet: Figure1B-g
Figure1B-g: CNV signature data
typeTumorSample	CN1	CN9	CN24	CNV48B
t3_case15_S4	38	56	52	0
t2_case12_S3	32	0	35	81
t3_case7_S1	19	59	0	74
t2_case10_S5	33	0	30	71
t3_case2_S2	0	0	0	110
t2_case12_S5	33	74	42	0
t2_case12_S2	34	73	44	0
t2_case10_S2	36	56	44	0
t3_case16_S2	15	0	0	141
t2_case3_S4	38	0	0	0
t2_case3_S1	33	74	32	0
t2_case4_S1	12	25	0	83
t2_case4_S3	44	68	0	0
t2_case3_S2	43	97	0	0
t2_case12_S1	29	0	30	80
t2_case4_S4	39	58	0	0
t3_case2_S4	14	30	0	63
t2_case15_S1	37	76	0	0
t2_case15_S3	39	69	0	0
t2_case2_S10	0	0	0	105
t2_case4_S5	39	51	24	0
t1_case13_S4	43	96	0	0
t4_case7_S5	21	75	0	42
t4_case7_S4	18	71	0	52
t6_case11_S7	0	234	0	0
t6_case9_S3	29	51	0	82
t4_case6_S7	0	0	0	159
t6_case9_S2	23	35	0	94
t6_case6_S8	0	0	37	129
t6_case6_S9	0	0	0	142
t4_case9_S4	24	34	0	97
t6_case13_S5	25	37	0	92
t6_case15_S11	28	76	0	73
t6_case16_S5	16	30	0	127
t6_case9_S6	27	28	0	92
t6_case16_S4	40	119	0	0
t6_case15_S10	28	84	34	0
t6_case13_S3	40	99	0	0
t5_case4_S2	51	58	0	0
t6_case11_S8	38	80	0	0
t6_case3_S5	42	86	0	0

## Sheet: Figure1C
Figure 1C: Mutation data				Figure 1C: TMB data			Figure 1C: Cellularity data
sample	value	category		sample	TMB		sample	category	value
case13_S4	Pancreatitis	Pathology		case10_S2	1.32004		case13_S4	Purity	0.18164
case13_S4	Non-invasive	Invasive		case10_S5	1.65443		case4_S5	Purity	0.26541
case4_S5	Non-invasive	Invasive		case11_S7	8.78099		case2_S10	Purity	0.1544
case4_S5	IPMN_LGD	Pathology		case11_S8	0.0467928		case15_S3	Purity	0.23966
case4_S5	translocation_nonExon	RPN1		case12_S1	0.93478		case4_S4	Purity	0.25625
case2_S10	IPMN_LGD	Pathology		case12_S2	1.20446		case15_S1	Purity	0.25525
case2_S10	Non-invasive	Invasive		case12_S3	4.8199		case4_S3	Purity	0.35483
case15_S3	Loss	ARID1B		case12_S5	1.26871		case12_S1	Purity	0.2475
case15_S3	Loss	LATS1		case13_S3	1.44914		case3_S2	Purity	0.22616
case15_S3	Loss	U2AF1		case13_S4	0.0356536		case12_S2	Purity	0.80759
case15_S3	Loss	SMAD4		case13_S5	5.20865		case12_S5	Purity	0.7695
case15_S3	Loss	RNF43		case15_S1	0.482101		case10_S2	Purity	0.69984
case15_S3	Loss	CDKN2A		case15_S10	1.33303		case4_S1	Purity	0.238
case15_S3	Non-invasive	Invasive		case15_S11	3.03052		case10_S5	Purity	0.66447
case15_S3	IPMN_LGD	Pathology		case15_S3	0.128355		case3_S1	Purity	0.25104
case4_S4	Non-invasive	Invasive		case15_S4	2.82427		case3_S4	Purity	0.25731
case4_S4	missense	KRAS		case16_S2	3.12254		case12_S3	Purity	0.27753
case4_S4	IPMN_LGD	Pathology		case16_S4	2.46365		case2_S4	Purity	0.2208
case4_S4	Loss	CDKN2A		case16_S5	4.87381		case2_S2	Purity	0.53312
case4_S4	Loss	SMAD4		case2_S10	0.123734		case15_S4	Purity	0.49816
case4_S4	Loss	U2AF1		case2_S2	1.92843		case16_S2	Purity	0.25116
case4_S4	Loss	FAT1		case2_S4	0.517679		case7_S1	Purity	0.28215
case4_S4	Loss	FBXW7		case3_S1	1.78387		case7_S5	Purity	0.6107
case4_S4	Loss	LATS1		case3_S2	1.10388		case7_S4	Purity	0.46068
case4_S4	Loss	ARID1B		case3_S4	2.77483		case9_S4	Purity	0.18088
case15_S1	Non-invasive	Invasive		case3_S5	0.036858		case6_S7	Purity	0.27811
case15_S1	IPMN_LGD	Pathology		case4_S1	1.41767		case3_S5	Purity	0.18449
case15_S1	Loss	CDKN2A		case4_S2	0.766497		case11_S8	Purity	0.12456
case4_S3	missense	GNAS		case4_S3	0.855987		case4_S2	Purity	0.2898
case4_S3	IPMN_LGD	Pathology		case4_S4	0.453644		case15_S10	Purity	0.35632
case4_S3	Non-invasive	Invasive		case4_S5	0.0463608		case13_S3	Purity	0.1906
case4_S3	missense	KRAS		case6_S7	7.80087		case16_S4	Purity	0.22462
case12_S1	missense	GNAS		case6_S8	5.19323		case15_S11	Purity	0.20223
case12_S1	Non-invasive	Invasive		case6_S9	5.93325		case9_S6	Purity	0.2304
case12_S1	Loss	BIRC6		case7_S1	3.88131		case16_S5	Purity	0.18297
case12_S1	IPMN_LGD	Pathology		case7_S4	5.56265		case6_S8	Purity	0.315
case3_S2	Loss	ARID1B		case7_S5	4.23646		case13_S5	Purity	0.2123
case3_S2	Loss	LATS1		case9_S2	7.99909		case6_S9	Purity	0.2535
case3_S2	Non-invasive	Invasive		case9_S3	8.81504		case9_S2	Purity	0.21406
case3_S2	IPMN_LGD	Pathology		case9_S4	7.17679		case11_S7	Purity	0.26628
case3_S2	translocation_nonExon	QKI		case9_S6	3.71871		case9_S3	Purity	0.26628
case3_S2	missense	KRAS
case3_S2	Loss	CDKN2A
case12_S2	tandem-duplication_nonExon	CREBBP
case12_S2	Non-invasive	Invasive
case12_S2	IPMN_LGD	Pathology
case12_S2	missense	GNAS
case12_S5	IPMN_LGD	Pathology
case12_S5	missense	GNAS
case12_S5	Non-invasive	Invasive
case10_S2	translocation_nonExon	STAT5B
case10_S2	Loss	SPEN
case10_S2	Loss	ARID1A
case10_S2	Loss	CDKN2A
case10_S2	Non-invasive	Invasive
case10_S2	IPMN_LGD	Pathology
case10_S2	translocation_nonExon	ZNF429
case10_S2	frameshift_Del	RNF43
case10_S2	frameshift_Ins	RNF43
case10_S2	missense	KRAS
case10_S2	3UTR	ATM
case10_S2	missense	GNAS
case4_S1	Loss	FAT1
case4_S1	missense	KRAS
case4_S1	inversion_nonExon	ROBO2
case4_S1	translocation_nonExon	ROBO2
case4_S1	Loss	FBXW7
case4_S1	deletion_nonExon	ARID1A
case4_S1	deletion_nonExon	LRP1B
case4_S1	IPMN_LGD	Pathology
case4_S1	Non-invasive	Invasive
case4_S1	Loss	CDKN2A
case4_S1	Loss	SMAD4
case10_S5	Loss	CDKN2A
case10_S5	Non-invasive	Invasive
case10_S5	IPMN_LGD	Pathology
case10_S5	missense	KRAS
case10_S5	3UTR	ATM
case10_S5	missense	GNAS
case3_S1	IPMN_LGD	Pathology
case3_S1	translocation_nonExon	BRIP1
case3_S1	deletion_nonExon	SMAD4
case3_S1	ess_splice_Del	RNF43
case3_S1	missense	NBEA
case3_S1	missense	KRAS
case3_S1	Loss	ARID1B
case3_S1	Non-invasive	Invasive
case3_S1	Loss	ARID1A
case3_S1	Loss	SPEN
case3_S1	Loss	CDKN2A
case3_S1	Loss	SMAD4
case3_S1	Loss	LATS1
case3_S4	deletion_nonExon	SMAD4
case3_S4	missense	KRAS
case3_S4	Loss	ARID1B
case3_S4	Loss	LATS1
case3_S4	missense	NBEA
case3_S4	Loss	CDKN2A
case3_S4	Non-invasive	Invasive
case3_S4	IPMN_LGD	Pathology
case3_S4	ess_splice_Del	RNF43
case12_S3	Non-invasive	Invasive
case12_S3	missense	GNAS
case12_S3	IPMN_LGD	Pathology
case2_S4	Loss	BIRC6
case2_S4	Loss	FBXW7
case2_S4	Loss	FAT1
case2_S4	Non-invasive	Invasive
case2_S4	IPMN_HGD	Pathology
case2_S2	IPMN_HGD	Pathology
case2_S2	Loss	RNF43
case2_S2	Non-invasive	Invasive
case2_S2	inversion_nonExon	RALGDS
case2_S2	missense	TP53
case2_S2	inversion_nonExon	NR4A3
case2_S2	deletion_nonExon	ROBO2
case2_S2	deletion_nonExon	PTPRD
case2_S2	tandem-duplication_nonExon	PTPRD
case2_S2	frameshift_Del	RNF43
case2_S2	nonsense	CDKN2A
case2_S2	missense	TP53
case2_S2	inversion_nonExon	RALGDS
case15_S4	missense	KRAS
case15_S4	missense	GNAS
case15_S4	frameshift_Del	ATM
case15_S4	frameshift_Ins	KDM6A
case15_S4	deletion_nonExon	TMPRSS2
case15_S4	IPMN_HGD	Pathology
case15_S4	Loss	U2AF1
case15_S4	Loss	CDKN2A
case15_S4	Loss	SMAD4
case15_S4	nonsense	ATM
case15_S4	Loss	ARID1B
case15_S4	Loss	ARID1A
case15_S4	Loss	SPEN
case15_S4	Non-invasive	Invasive
case15_S4	upstream	FAT3
case15_S4	Loss	LATS1
case16_S2	Loss	FAT1
case16_S2	Loss	ARID1B
case16_S2	Loss	LATS1
case16_S2	Loss	FBXW7
case16_S2	Loss	U2AF1
case16_S2	Loss	SMAD4
case16_S2	Loss	RNF43
case16_S2	Loss	CDKN2A
case16_S2	Non-invasive	Invasive
case16_S2	IPMN_HGD	Pathology
case16_S2	deletion_3UTRexon	MDM2
case16_S2	deletion_nonExon	ARID1B
case7_S1	Loss	RNF43
case7_S1	missense	KRAS
case7_S1	missense	TP53
case7_S1	Loss	SMAD4
case7_S1	frameshift_Del	ARID1A
case7_S1	nonsense	KMT2C
case7_S1	Loss	LATS1
case7_S1	Loss	ARID1B
case7_S1	IPMN_HGD	Pathology
case7_S1	tandem-duplication_nonExon	ERC1
case7_S1	inversion_nonExon	KDM5A
case7_S1	deletion_nonExon	HOOK3
case7_S1	Non-invasive	Invasive
case7_S1	tandem-duplication_nonExon	HOOK3
case7_S1	inversion_nonExon	ANK1
case7_S1	deletion_nonExon	ANK1
case7_S1	inversion_nonExon	ANK1
case7_S1	inversion_nonExon	HOOK3
case7_S1	inversion_nonExon	FHIT
case7_S5	inversion_nonExon	ANK1
case7_S5	deletion_nonExon	ANK1
case7_S5	inversion_nonExon	ANK1
case7_S5	tandem-duplication_nonExon	MYH9
case7_S5	inversion_nonExon	RUNX1
case7_S5	frameshift_Del	ARID1A
case7_S5	nonsense	KMT2C
case7_S5	missense	LRP1B
case7_S5	inversion_nonExon	ETV6
case7_S5	tandem-duplication_nonExon	MYH9
case7_S5	inversion_nonExon	ETV6
case7_S5	Loss	U2AF1
case7_S5	inversion_3UTRexon	MYB
case7_S5	deletion_3UTRexon	MYB
case7_S5	deletion_exon	MUC4
case7_S5	IPMN_HGD_PDAC	Pathology
case7_S5	Invasive	Invasive
case7_S5	Loss	RNF43
case7_S5	Loss	LATS1
case7_S5	Loss	ARID1B
case7_S5	Loss	ARID1A
case7_S5	Loss	SPEN
case7_S5	missense	TP53
case7_S5	translocation_nonExon	RB1
case7_S5	missense	KRAS
case7_S5	deletion_exon	THRAP3
case7_S4	inversion_nonExon	RUNX1
case7_S4	frameshift_Del	ARID1A
case7_S4	missense	KRAS
case7_S4	missense	TP53
case7_S4	missense	LRP1B
case7_S4	Loss	SPEN
case7_S4	Loss	ARID1A
case7_S4	Loss	ARID1B
case7_S4	Loss	LATS1
case7_S4	Loss	U2AF1
case7_S4	Loss	RNF43
case7_S4	Invasive	Invasive
case7_S4	nonsense	KMT2C
case7_S4	deletion_exon	THRAP3
case7_S4	IPMN_HGD_PDAC	Pathology
case7_S4	tandem-duplication_nonExon	MYH9
case7_S4	tandem-duplication_nonExon	MYH9
case7_S4	inversion_nonExon	ANK1
case7_S4	inversion_nonExon	ANK1
case7_S4	deletion_nonExon	ANK1
case7_S4	inversion_nonExon	ETV6
case7_S4	translocation_nonExon	RB1
case7_S4	inversion_3UTRexon	MYB
case7_S4	deletion_3UTRexon	MYB
case7_S4	inversion_nonExon	ETV6
case9_S4	missense	KRAS
case9_S4	IPMN_HGD_PDAC	Pathology
case9_S4	frameshift_Ins	TP53
case9_S4	deletion_nonExon	PPM1D
case9_S4	Invasive	Invasive
case9_S4	Loss	LATS1
case9_S4	Loss	RNF43
case9_S4	Loss	SMAD4
case9_S4	Loss	U2AF1
case9_S4	Loss	ARID1B
case9_S4	Loss	CDKN2A
case6_S7	upstream	GNAS
case6_S7	Silent	ARID1A
case6_S7	3UTR	WT1
case6_S7	missense	KRAS
case6_S7	frameshift_Del	TP53
case6_S7	Loss	RNF43
case6_S7	deletion_nonExon	FHIT
case6_S7	Loss	BIRC6
case6_S7	Loss	ARID1B
case6_S7	Loss	LATS1
case6_S7	Loss	FBXW7
case6_S7	Loss	FAT1
case6_S7	deletion_nonExon	CREB1
case6_S7	Loss	SMAD4
case6_S7	Loss	U2AF1
case6_S7	Loss	CDKN2A
case6_S7	Invasive	Invasive
case6_S7	IPMN_HGD_PDAC	Pathology
case6_S7	deletion_nonExon	FANCD2
case6_S7	tandem-duplication_nonExon	ALK
case6_S7	deletion_nonExon	STIL
case3_S5	Loss	SPEN
case3_S5	Loss	ARID1A
case3_S5	Invasive	Invasive
case3_S5	PDAC	Pathology
case11_S8	Loss	RNF43
case11_S8	Invasive	Invasive
case11_S8	PDAC	Pathology
case4_S2	Loss	FBXW7
case4_S2	Loss	LATS1
case4_S2	Loss	ARID1B
case4_S2	Loss	SMAD4
case4_S2	Loss	CDKN2A
case4_S2	Invasive	Invasive
case4_S2	PDAC	Pathology
case4_S2	Loss	FAT1
case4_S2	deletion_nonExon	RNF213
case4_S2	missense	GNAS
case15_S10	tandem-duplication_nonExon	SMAD4
case15_S10	PDAC	Pathology
case15_S10	Loss	LATS1
case15_S10	Loss	CDKN2A
case15_S10	Loss	U2AF1
case15_S10	missense	TP53
case15_S10	Loss	ARID1B
case15_S10	Invasive	Invasive
case15_S10	missense	KRAS
case15_S10	Loss	SMAD4
case13_S3	Loss	ARID1B
case13_S3	Loss	BIRC6
case13_S3	frameshift_Del	CDKN2A
case13_S3	PDAC	Pathology
case13_S3	missense	LRP1B
case13_S3	missense	ACVR2A
case13_S3	Loss	CDKN2A
case13_S3	Loss	SMAD4
case13_S3	Loss	LATS1
case13_S3	Invasive	Invasive
case16_S4	translocation_nonExon	PTPRD
case16_S4	upstream	FAT3
case16_S4	translocation_nonExon	PTPRD
case16_S4	translocation_nonExon	PTPRD
case16_S4	translocation_nonExon	PTPRD
case16_S4	translocation_nonExon	PTPRD
case16_S4	inversion_nonExon	PTPRD
case16_S4	translocation_nonExon	PTPRD
case16_S4	deletion_nonExon	ARID1B
case16_S4	translocation_nonExon	RGS7
case16_S4	translocation_5UTRexon	PDCD1LG2
case16_S4	deletion_3UTRexon	MDM2
case16_S4	PDAC	Pathology
case16_S4	Invasive	Invasive
case16_S4	Loss	CDKN2A
case16_S4	Loss	SMAD4
case16_S4	inversion_nonExon	PTPRD
case15_S11	missense	KRAS
case15_S11	tandem-duplication_nonExon	SMAD4
case15_S11	missense	TP53
case15_S11	tandem-duplication_nonExon	CBLB
case15_S11	Loss	LATS1
case15_S11	PDAC	Pathology
case15_S11	Invasive	Invasive
case15_S11	Loss	SMAD4
case15_S11	Loss	ARID1B
case15_S11	deletion_nonExon	ANK1
case9_S6	missense	KRAS
case9_S6	missense	LRP1B
case9_S6	frameshift_Ins	TP53
case9_S6	deletion_nonExon	WDCP
case9_S6	deletion_nonExon	BCOR
case9_S6	deletion_nonExon	PPM1D
case9_S6	deletion_nonExon	DCC
case9_S6	Invasive	Invasive
case9_S6	Loss	CDKN2A
case9_S6	Loss	RNF43
case9_S6	Loss	U2AF1
case9_S6	Loss	FAT1
case9_S6	Loss	FBXW7
case9_S6	Loss	LATS1
case9_S6	Loss	ARID1B
case9_S6	PDAC	Pathology
case16_S5	Loss	U2AF1
case16_S5	Loss	SMAD4
case16_S5	Invasive	Invasive
case16_S5	Loss	CDKN2A
case16_S5	missense	SMAD4
case16_S5	translocation_nonExon	PTPRD
case16_S5	translocation_nonExon	PTPRD
case16_S5	translocation_nonExon	PTPRD
case16_S5	translocation_nonExon	PTPRD
case16_S5	translocation_nonExon	PTPRD
case16_S5	translocation_nonExon	PTPRD
case16_S5	inversion_nonExon	PTPRD
case16_S5	translocation_nonExon	PTPRD
case16_S5	translocation_nonExon	PTPRD
case16_S5	translocation_nonExon	PTPRD
case16_S5	inversion_nonExon	PTPRD
case16_S5	translocation_nonExon	FOXP1
case16_S5	deletion_nonExon	TERT
case16_S5	translocation_5UTRexon	PDCD1LG2
case16_S5	deletion_3UTRexon	MDM2
case16_S5	PDAC	Pathology
case16_S5	Loss	RNF43
case16_S5	translocation_nonExon	LPP
case16_S5	Loss	FBXW7
case16_S5	Loss	FAT1
case6_S8	Loss	BIRC6
case6_S8	Loss	ARID1B
case6_S8	Loss	LATS1
case6_S8	Loss	FBXW7
case6_S8	Loss	FAT1
case6_S8	Loss	U2AF1
case6_S8	Loss	SMAD4
case6_S8	Loss	CDKN2A
case6_S8	Invasive	Invasive
case6_S8	PDAC	Pathology
case6_S8	Loss	RNF43
case6_S8	tandem-duplication_nonExon	ALK
case6_S8	deletion_nonExon	FANCD2
case6_S8	3UTR	WT1
case6_S8	missense	KRAS
case6_S8	upstream	GNAS
case6_S8	Silent	ARID1A
case6_S8	deletion_nonExon	FHIT
case6_S8	inversion_nonExon	TERT
case6_S8	deletion_nonExon	STIL
case6_S8	frameshift_Del	TP53
case13_S5	missense	RNF43
case13_S5	Loss	LATS1
case13_S5	Loss	U2AF1
case13_S5	Loss	SMAD4
case13_S5	Loss	CDKN2A
case13_S5	Invasive	Invasive
case13_S5	PDAC	Pathology
case13_S5	inversion_nonExon	RGS7
case13_S5	frameshift_Del	CDKN2A
case13_S5	missense	TP53
case13_S5	missense	LRP1B
case13_S5	Loss	ARID1B
case13_S5	missense	KRAS
case13_S5	Loss	BIRC6
case6_S9	Invasive	Invasive
case6_S9	PDAC	Pathology
case6_S9	Loss	CDKN2A
case6_S9	Loss	RNF43
case6_S9	Loss	SMAD4
case6_S9	Loss	BIRC6
case6_S9	Loss	ARID1B
case6_S9	Loss	LATS1
case6_S9	Loss	FBXW7
case6_S9	Loss	U2AF1
case6_S9	deletion_nonExon	FANCD2
case6_S9	tandem-duplication_nonExon	ALK
case6_S9	deletion_nonExon	STIL
case6_S9	Silent	ARID1A
case6_S9	missense	KRAS
case6_S9	upstream	GNAS
case6_S9	frameshift_Del	TP53
case6_S9	deletion_nonExon	FHIT
case6_S9	Loss	FAT1
case9_S2	missense	KRAS
case9_S2	3UTR	NBEA
case9_S2	missense	LRP1B
case9_S2	frameshift_Ins	TP53
case9_S2	deletion_nonExon	PPM1D
case9_S2	deletion_nonExon	RSPO2
case9_S2	deletion_nonExon	DCC
case9_S2	PDAC	Pathology
case9_S2	Invasive	Invasive
case9_S2	Loss	RNF43
case9_S2	Loss	U2AF1
case9_S2	Loss	LATS1
case9_S2	Loss	ARID1B
case9_S2	deletion_nonExon	WDCP
case9_S2	Loss	CDKN2A
case11_S7	upstream	ZFHX3
case11_S7	Loss	ARID1B
case11_S7	downstream	ATM
case11_S7	3UTR	ATM
case11_S7	downstream	NRAS
case11_S7	Loss	SMAD4
case11_S7	Loss	RNF43
case11_S7	Loss	CDKN2A
case11_S7	Invasive	Invasive
case11_S7	PDAC	Pathology
case11_S7	deletion_nonExon	CSMD3
case11_S7	deletion_nonExon	CSMD3
case11_S7	inversion_nonExon	CSMD3
case11_S7	inversion_nonExon	CSMD3
case11_S7	deletion_nonExon	CSMD3
case11_S7	inversion_nonExon	CSMD3
case11_S7	deletion_nonExon	CAMTA1
case11_S7	Silent	LRP1B
case11_S7	missense	TP53
case11_S7	Loss	LATS1
case11_S7	Loss	U2AF1
case9_S3	3UTR	FAT3
case9_S3	Loss	LATS1
case9_S3	Loss	U2AF1
case9_S3	Loss	RNF43
case9_S3	Loss	CDKN2A
case9_S3	Invasive	Invasive
case9_S3	PDAC	Pathology
case9_S3	tandem-duplication_nonExon	MECOM
case9_S3	deletion_nonExon	PPM1D
case9_S3	deletion_nonExon	RSPO2
case9_S3	deletion_nonExon	WDCP
case9_S3	frameshift_Ins	TP53
case9_S3	missense	LRP1B
case9_S3	missense	KRAS
case9_S3	Loss	ARID1B
case9_S3	deletion_nonExon	DCC
case15_S4	missense	KLF4
case9_S3	upstream	KLF4

## Sheet: Figure1D-E
Figure 1 D-E: TMB and RNA data
								ICGC_RNA_subtype_signature_rank.							ICGC_array_subtype_signature_rank.txt							TCGA_subtype_signature_rank.txt
ID samples	TMB	RNA cluster	Squamous score	Classical score	Combined score			ID samples	TotalScore	UpScore	DownScore				ID samples	TotalScore	UpScore	DownScore				ID samples	TotalScore	UpScore	DownScore
case2_S1		2	-0.00679189	0.153065	-0.159857			ICGC_0313	-0.285752602779948	-0.0998795956030453	-0.185873007176902				ICGC_0543	-0.482780435715665	-0.184935180265465	-0.2978452554502				TCGA-FB-A5VM-01A	-0.227090007890969	0.0250856457289611	-0.25217565361993
case2_S10	0.123734	2	-0.0238422	0.167499	-0.191341			ICGC_0543	-0.266713698876212	-0.0939125155090943	-0.172801183367118				ICGC_0392	-0.401571314369493	-0.168634208156535	-0.232937106212957				TCGA-2J-AABI-01A	-0.215710611938134	0.0210101509520618	-0.236720762890196
case2_S2	1.92843	2	-0.101481	0.165132	-0.266612			ICGC_0206	-0.250959904703929	-0.118386629078005	-0.132573275625925				ICGC_0134	-0.389959427607514	-0.162629308947044	-0.22733011866047				TCGA-HZ-8005-01A	-0.178039274082599	0.051325634200179	-0.229364908282778
case2_S3		2	-0.0217253	0.173446	-0.195171			ICGC_0393	-0.243381712607271	-0.0706901002695728	-0.172691612337698				ICGC_0340	-0.388139485082721	-0.168036150378791	-0.22010333470393				TCGA-2J-AAB6-01A	-0.1564720902315	0.0663581584879487	-0.222830248719449
case2_S4	0.517679	2	-0.0224961	0.152259	-0.174755			ICGC_0392	-0.228894849370218	-0.0955063652854102	-0.133388484084808				ICGC_0206	-0.380847239338377	-0.183666100413839	-0.197181138924538				TCGA-FB-AAQ2-01A	-0.146341996019735	0.0951765989155446	-0.241518594935279
case3_S1	1.87021							ICGC_0199	-0.226328491581145	-0.064434008482476	-0.161894483098669				ICGC_0319	-0.363560086143408	-0.110666257567707	-0.252893828575701				TCGA-IB-A5SS-01A	-0.134625531977345	0.0967184563616851	-0.23134398833903
case3_S2	1.13489							ICGC_0025	-0.218256957858089	-0.0821796007113185	-0.13607735714677				ICGC_0054	-0.354499344349471	-0.146087617023506	-0.208411727325965				TCGA-IB-A7LX-01A	-0.132869092980672	0.0808356258113497	-0.213704718792022
case3_S4	2.68417							ICGC_0037	-0.217159949668536	-0.0392505649098664	-0.17790938475867				ICGC_0393	-0.351593604653639	-0.111566774179869	-0.24002683047377				TCGA-2J-AABU-01A	-0.132742576762895	0.115530347410008	-0.248272924172903
case3_S5	0.036858							ICGC_0227	-0.178072762813387	-0.0318535111835183	-0.146219251629869				ICGC_0009	-0.344022409332469	-0.148801639389245	-0.195220769943224				TCGA-IB-7646-01A	-0.113089903945308	0.0877898012456708	-0.200879705190979
case4_S1	1.44019	2	0.111894	-0.0283863	0.140281			ICGC_0134	-0.174556392157412	-0.0557101750972029	-0.118846217060209				ICGC_0037	-0.337534227323507	-0.0874729657928413	-0.250061261530666				TCGA-IB-7893-01A	-0.10724551794147	0.0995201027280098	-0.206765620669479
case4_S2	0.766497	2	0.00131653	0.115335	-0.114018			ICGC_0188	-0.164873925792581	-0.0870993134000974	-0.0777746123924835				ICGC_0199	-0.329166868035377	-0.0826566986212866	-0.246510169414091				TCGA-FB-A545-01A	-0.105390686885273	0.109896885354229	-0.215287572239501
case4_S3	0.81773	2	-0.047177	0.149789	-0.196966			ICGC_0009	-0.151528422290271	-0.067753700326758	-0.0837747219635128				ICGC_0227	-0.326384427279939	-0.0899543754879877	-0.236430051791952				TCGA-H6-8124-01A	-0.101348929096282	0.105568612656353	-0.206917541752636
case4_S4	0.447195	2	0.0531825	0.0862868	-0.0331043			ICGC_0054	-0.1460592575077	-0.013626232799433	-0.132433024708267				ICGC_0350	-0.274097755166976	-0.0806130747029667	-0.193484680464009				TCGA-3A-A9IU-01A	-0.0825915921498607	0.109152318175641	-0.191743910325501
case4_S5	0.232502	2	-0.100194	0.0687338	-0.168928			ICGC_0141	-0.130275634800424	0.00338020259616834	-0.133655837396592				ICGC_0025	-0.269879141644072	-0.0848630890463754	-0.185016052597697				TCGA-YH-A8SY-01A	-0.0808753253049604	0.139864982027285	-0.220740307332245
case6_S7	7.80203	1	0.0486418	0.0902771	-0.0416353			ICGC_0099	-0.115343698227888	-0.0260400221198511	-0.089303676108037				ICGC_0178	-0.263765589185703	-0.0798460141538262	-0.183919575031877				TCGA-HV-A5A3-01A	-0.0797269169801648	0.152666148027688	-0.232393065007853
case6_S8	5.19426	1	0.0101364	0.0517785	-0.0416421			ICGC_0315	-0.113750993827701	-0.0322268608084717	-0.0815241330192297				ICGC_0313	-0.263510633838478	-0.0365875409410772	-0.2269230928974				TCGA-F2-A7TX-01A	-0.079314898614076	0.11041913684102	-0.189734035455096
case6_S9	5.93453							ICGC_0169	-0.10078744172376	-0.0140564933865005	-0.0867309483372597				ICGC_0349	-0.262577366094489	-0.0561675409909674	-0.206409825103522				TCGA-HZ-8001-01A	-0.0729707005014089	0.101419305554905	-0.174390006056313
case7_S1	3.88131	2	-0.0731275	0.130239	-0.203366			ICGC_0321	-0.093803584711141	0.00285669031214286	-0.0966602750232839				ICGC_0490	-0.262395857637676	-0.0363574227763351	-0.226038434861341				TCGA-3A-A9IB-01A	-0.0657817285390361	0.115516580825667	-0.181298309364703
case7_S2		2	0.0492765	0.0352472	0.0140294			ICGC_0522	-0.0869117569359371	-0.00212679008117356	-0.0847849668547636				ICGC_0188	-0.261423355080931	-0.0932864116782786	-0.168136943402652				TCGA-FB-AAPS-01A	-0.0653518617598924	0.0985350596825367	-0.163886921442429
case7_S4	5.56265	2	0.0130764	0.0482113	-0.0351349			ICGC_0521	-0.0778624158709699	-0.0126621748147052	-0.0652002410562648				ICGC_0099	-0.251330586514107	-0.0706132243733178	-0.180717362140789				TCGA-IB-7890-01A	-0.0578938614282146	0.140298482980987	-0.198192344409202
case7_S5	4.23646	2	0.0687821	0.0469712	0.0218109			ICGC_0114	-0.0696876775630761	0.0161491711741177	-0.0858368487371939				ICGC_0321	-0.245478484218831	-0.0402232832187108	-0.205255201000121				TCGA-IB-AAUQ-01A	-0.0578488235428747	0.130622624531936	-0.188471448074811
case9_S2	7.99909	1	0.0388315	0.141984	-0.103153			ICGC_0026	-0.0523561492258454	0.0372806228116278	-0.0896367720374732				ICGC_0022	-0.242013652563395	-0.0495839164240759	-0.192429736139319				TCGA-XN-A8T3-01A	-0.0577616657988431	0.0935281236672775	-0.151289789466121
case9_S3	8.81504	1	-0.0377713	0.102362	-0.140133			ICGC_0354	-0.00287597324152555	0.0456979598105756	-0.0485739330521011				ICGC_0336	-0.2270288322581	-0.0604743053424832	-0.166554526915617				TCGA-IB-AAUO-01A	-0.0553821075549557	0.116829678646915	-0.17221178620187
case9_S4	7.17679	1	0.0241212	0.156467	-0.132346			ICGC_0326	-0.00272459643980527	0.037762994641113	-0.0404875910809183				ICGC_0042	-0.226206432994027	-0.0488823366535206	-0.177324096340506				TCGA-IB-A5SQ-01A	-0.0497899884080274	0.115180910492598	-0.164970898900625
case9_S6	3.71871							ICGC_0296	0.00572171845612979	0.0804458733895654	-0.0747241549334356				ICGC_0397	-0.222790236758669	-0.0240432946435476	-0.198746942115122				TCGA-IB-A7M4-01A	-0.0415435737577912	0.155755721040965	-0.197299294798756
case10_S2	1.35027	2	-0.0932259	0.237403	-0.330629			ICGC_0053	0.0407708972705417	0.0789706452571741	-0.0381997479866324				ICGC_0343	-0.221532820579791	-0.0543677550195694	-0.167165065560221				TCGA-IB-A6UF-01A	-0.0408434705961092	0.107990945688189	-0.148834416284298
case10_S5	1.53896	2	-0.141862	0.223928	-0.365791			ICGC_0067	0.0429927483770742	0.0841509141580418	-0.0411581657809675				ICGC_0416	-0.214245903078125	-0.0482686882142082	-0.165977214863916				TCGA-Q3-A5QY-01A	-0.0401732928252272	0.0975154537231874	-0.137688746548415
case11_S7	8.78099	2	0.0202536	0.167812	-0.147558			ICGC_0420	0.0441360929225618	0.0866529394683351	-0.0425168465457733				ICGC_0538	-0.207055419244887	-0.0490525866778421	-0.158002832567045				TCGA-IB-AAUS-01A	-0.0397882147470565	0.109111897140768	-0.148900111887825
case11_S8	0.0467928							ICGC_0212	0.0511681387204894	0.127978526054078	-0.076810387333589				ICGC_0542	-0.205543666729647	-0.0538538868142915	-0.151689779915355				TCGA-FB-AAQ1-01A	-0.0324304700620207	0.118103819963539	-0.15053429002556
case12_S1	0.934759	1	-0.0213975	0.0887832	-0.110181			ICGC_0536	0.0548961687567813	0.0296082708769807	0.0252878978798006				ICGC_0039	-0.203780414824035	0.00654184159388949	-0.210322256417924				TCGA-IB-AAUN-01A	-0.0191058912658848	0.164853090041663	-0.183958981307548
case12_S2	1.20446	1	0.0246757	0.130916	-0.10624			ICGC_0535	0.0569403003046698	0.0528982250293726	0.00404207527529721				ICGC_0065	-0.19655560943642	0.0016887804610346	-0.198244389897454				TCGA-FB-AAPZ-01A	-0.0178378961025064	0.138611051228096	-0.156448947330603
case12_S3	4.83622	1	0.036167	0.150097	-0.11393			ICGC_0230	0.0688966162475212	0.0942327253802664	-0.0253361091327452				ICGC_0364	-0.186880717221827	-0.0124058012228068	-0.17447491599902				TCGA-HZ-A77O-01A	-0.016959503055103	0.157245734116291	-0.174205237171394
case12_S4		1	-0.136174	0.135224	-0.271398			ICGC_0146	0.0829319714669049	0.0920296540396326	-0.00909768257272769				ICGC_0111	-0.186668674076402	-0.00517048700237727	-0.181498187074025				TCGA-2L-AAQE-01A	-0.0162211185721348	0.13118441833545	-0.147405536907585
case12_S5	1.26871	1	-0.053186	0.123514	-0.1767			ICGC_0021	0.0882995084734766	0.0954840808725342	-0.00718457239905768				ICGC_0217	-0.184902659167627	-0.0100996305636835	-0.174803028603943				TCGA-3A-A9IC-01A	-0.0137730745022732	0.165053437779725	-0.178826512281998
case13_S3	1.44914	1	-0.0479896	0.124158	-0.172148			ICGC_0031	0.0902359880796888	0.103293567655649	-0.0130575795759601				ICGC_0341	-0.183576141078587	0.0247068331998772	-0.208282974278464				TCGA-IB-A6UG-01A	-0.0134414173732528	0.114169212996593	-0.127610630369846
case13_S4	0.0356536	1	-0.0190086	0.08748	-0.106489			ICGC_0052	0.0916443303910597	0.0793121110298587	0.012332219361201				ICGC_0521	-0.179808830012798	-0.0420866790893058	-0.137722150923492				TCGA-IB-AAUR-01A	-0.0131611102511872	0.122408953083481	-0.135570063334668
case13_S5	5.20865	1	0.00512836	0.133785	-0.128656			ICGC_0055	0.0933073441428506	0.0888642388998768	0.00444310524297375				ICGC_0190	-0.174809696225036	-0.00476637705453742	-0.170043319170498				TCGA-HZ-A77Q-01A	-0.0120061917859874	0.140166382352528	-0.152172574138515
case15_S1	0.576311	2	-0.0514876	0.163346	-0.214833			ICGC_0205	0.0938821160065139	0.105776051250036	-0.0118939352435217				ICGC_0360	-0.169969563982946	0.0229294977811371	-0.192899061764083				TCGA-HV-A5A6-01A	-0.01192931481249	0.137410136423922	-0.149339451236412
case15_S10	1.3485	2	0.114242	0.0579385	0.0563031			ICGC_0108	0.104826110983163	0.109157453776128	-0.00433134279296554				ICGC_0006	-0.166705868346572	-0.0203738765369274	-0.146331991809645				TCGA-XN-A8T5-01A	-0.00684475706983501	0.122716211529719	-0.129560968599554
case15_S11	2.89619	2	0.0774834	0.121818	-0.0443351			ICGC_0007	0.111852164828166	0.12278625785397	-0.0109340930258039				ICGC_0173	-0.165589140710973	-0.0524463618879418	-0.113142778823031				TCGA-3A-A9IZ-01A	-0.00558945239608155	0.156094613340582	-0.161684065736663
case15_S3	0.252112	2	-0.0213312	0.132932	-0.154264			ICGC_0214	0.114957063072277	0.109828043185135	0.00512901988714187				ICGC_0005	-0.16270079494612	-0.0061183992257054	-0.156582395720415				TCGA-2J-AAB9-01A	-0.00367068302232332	0.144646380384199	-0.148317063406522
case15_S4	2.65688	2	-0.128631	0.201921	-0.330552			ICGC_0201	0.121031769818384	0.091507855941213	0.0295239138771708				ICGC_0159	-0.162491236764534	-0.00300151416505151	-0.159489722599482				TCGA-IB-7885-01A	-0.00252154611646671	0.168249042783029	-0.170770588899496
case16_S2	2.97122	2	0.0779577	0.0484762	0.0294814			ICGC_0135	0.12519591079409	0.130346844887116	-0.00515093409302581				ICGC_0116	-0.15934538029685	-0.000192076950516484	-0.159153303346333				TCGA-HV-AA8V-01A	-0.00229792109653237	0.146542654150596	-0.148840575247128
case16_S4	2.46365	2	0.0689564	0.0750977	-0.00614125			ICGC_0207	0.126100306927556	0.125974300243723	0.00012600668383278				ICGC_0169	-0.156779612171359	-0.0224175004552473	-0.134362111716112				TCGA-2J-AABR-01A	0.00173957237977784	0.151430084497537	-0.149690512117759
case16_S5	4.87381	2						ICGC_0223	0.128659698030419	0.11923549379002	0.00942420424039891				ICGC_0058	-0.150930453415988	0.0116493423235324	-0.16257979573952				TCGA-2J-AABO-01A	0.0101096238784039	0.173236939905052	-0.163127316026648
								ICGC_0518	0.129438264685879	0.118957795721873	0.0104804689640059				ICGC_0225	-0.150531156589789	-0.0117042214522514	-0.138826935137537				TCGA-HZ-A4BH-01A	0.0171066063357024	0.175881588628684	-0.158774982292982
								ICGC_0087	0.132709959767448	0.128378616974483	0.00433134279296543				ICGC_0531	-0.150278798931137	-0.0186744944260267	-0.131604304505111				TCGA-Z5-AAPL-01A	0.0190122732728032	0.112756820024464	-0.0937445467516603
								ICGC_0088	0.134110502720447	0.106160028825745	0.0279504738947023				ICGC_0114	-0.149597321764309	0.00640776190440551	-0.156005083668714				TCGA-RB-AA9M-01A	0.019937704553713	0.155173130907915	-0.135235426354202
								ICGC_0192	0.140856813079913	0.135055027072133	0.00580178600777947				ICGC_0094	-0.148726241367079	0.00344117082126616	-0.152167412188345				TCGA-HZ-7925-01A	0.0223469032951064	0.178005450395775	-0.155658547100668
								ICGC_0140	0.153076309797359	0.0851499415291289	0.0679263682682298				ICGC_0060	-0.140901577636396	0.0145884938423123	-0.155490071478708				TCGA-XD-AAUL-01A	0.0244577186306412	0.158416186691286	-0.133958468060645
								ICGC_0185	0.16627500456621	0.129762650432643	0.036512354133567				ICGC_0122	-0.138143672588685	-0.00779782528979922	-0.130345847298886				TCGA-M8-A5N4-01A	0.0247965088234	0.165199304992525	-0.140402796169125
								ICGC_0051	0.167838800237874	0.120658610679993	0.0471801895578809				ICGC_0238	-0.133799466747753	-0.0257071300460736	-0.108092336701679				TCGA-IB-7897-01A	0.0263042005598279	0.146166855688704	-0.119862655128876
								ICGC_0502	0.170977136891831	0.155313958236268	0.0156631786555634				ICGC_0043	-0.131314635743826	-0.015289449986405	-0.116025185757421				TCGA-HZ-7922-01A	0.0289494976756312	0.168313482113985	-0.139363984438354
								ICGC_0301	0.17513227330624	0.119517305903621	0.0556149674026187				ICGC_0106	-0.12826316636161	0.00474080836956603	-0.133003974731176				TCGA-XD-AAUI-01A	0.0302227202554287	0.178938063258334	-0.148715343002905
								ICGC_0507	0.181576641011329	0.156203277728581	0.025373363282748				ICGC_0487	-0.127362141645054	0.0106839685592482	-0.138046110204302				TCGA-F2-A8YN-01A	0.0304172068501981	0.201867334648677	-0.171450127798479
								ICGC_0215	0.183489403941501	0.152630914925997	0.0308584890155044				ICGC_0053	-0.124085631622065	-0.00607100361453894	-0.118014628007526				TCGA-3A-A9IH-01A	0.0320796025980662	0.172266835068118	-0.140187232470052
								ICGC_0033	0.184791580103005	0.152405670937389	0.0323859091656166				ICGC_0110	-0.123870820220708	0.0323793095706706	-0.156250129791379				TCGA-LB-A7SX-01A	0.0341080308422468	0.157204141457219	-0.123096110614972
								ICGC_0338	0.186033343357845	0.0687780976448118	0.117255245713033				ICGC_0314	-0.121782111062651	0.0340319196968677	-0.155814030759518				TCGA-HZ-8315-01A	0.0358256807807408	0.177751793756649	-0.141926112975908
								ICGC_0115	0.192292508604885	0.167039673454499	0.0252528351503862				ICGC_0028	-0.118778598957146	-0.0123434385765352	-0.106435160380611				TCGA-IB-AAUP-01A	0.0377424518099722	0.153985689782031	-0.116243237972059
								ICGC_0312	0.193773554852829	0.142929310071149	0.0508442447816797				ICGC_0194	-0.114357130415413	0.0464907291690053	-0.160847859584418				TCGA-HZ-8002-01A	0.0385346836571829	0.161431654473964	-0.122896970816781
								ICGC_0303	0.195521875964031	0.139453284499614	0.0560685914644168				ICGC_0407	-0.111806698697264	0.0304841087504771	-0.142290807447741				TCGA-F2-A44G-01A	0.0410234972936274	0.184386701596689	-0.143363204303062
								ICGC_0006	0.198111459357463	0.0724827955761669	0.125628663781296				ICGC_0112	-0.10691127074146	0.0479225755274009	-0.154833846268861				TCGA-IB-7887-01A	0.0414183596281078	0.198628965362102	-0.157210605733994
								ICGC_0109	0.207027167115064	0.14636316667678	0.0606640004382841				ICGC_0034	-0.105664927656244	-0.00598307228329609	-0.0996818553729478				TCGA-S4-A8RO-01A	0.0418418957663999	0.167459075166722	-0.125617179400322
								ICGC_0075	0.20889320520693	0.111262130862986	0.0976310743439435				ICGC_0055	-0.104549518488997	-0.0135813371050262	-0.0909681813839707				TCGA-XD-AAUH-01A	0.0435020835903348	0.14934488632902	-0.105842802738685
								ICGC_0365	0.209453400534005	0.156235847255092	0.0532175532789131				ICGC_0398	-0.102453623449581	0.0306874109773224	-0.133141034426904				TCGA-FB-A4P5-01A	0.0449969801210977	0.151141572038485	-0.106144591917388
								ICGC_0395	0.210186158123897	0.150856732823946	0.0593294252999507				ICGC_0218	-0.0998738983591836	0.0342888537995066	-0.13416275215869				TCGA-3A-A9IX-01A	0.0463842593569606	0.165199890804625	-0.118815631447664
								ICGC_0417	0.216210792184853	0.185889201213506	0.0303215909713471				ICGC_0046	-0.0986625343957765	0.0273223225845076	-0.125984856980284				TCGA-LB-A9Q5-01A	0.0520048499472904	0.173990294265134	-0.121985444317844
								ICGC_0020	0.217931041770035	0.148709543934063	0.0692214978359722				ICGC_0540	-0.0982164359486886	0.0102330866267046	-0.108449522575393				TCGA-F2-A44H-01A	0.0526915699372349	0.147737710833775	-0.0950461408965397
								ICGC_0235	0.220881971234566	0.187943824080674	0.0329381471538925				ICGC_0499	-0.098024227197182	0.0225197751951327	-0.120544002392315				TCGA-XD-AAUG-01A	0.0582772334749945	0.169051312453428	-0.110774078978433
								ICGC_0144	0.220890404104399	0.143043474832498	0.0778469292719005				ICGC_0299	-0.0953034560488515	0.0088349160972957	-0.104138372146147				TCGA-IB-8127-01A	0.0591111977273399	0.194161855196622	-0.135050657469282
								ICGC_0503	0.229327175232295	0.164350459076047	0.0649767161562483				ICGC_0408	-0.0952057460974008	0.0107974685754625	-0.106003214672863				TCGA-3A-A9J0-01A	0.0610256570252113	0.187190984117462	-0.126165327092251
								ICGC_0309	0.232186672787497	0.155595427512748	0.0765912452747494				ICGC_0326	-0.0949148914535609	0.0214384069087834	-0.116353298362344				TCGA-IB-A5ST-01A	0.0644309936046014	0.160353760210705	-0.0959227666061035
								ICGC_0124	0.238432295009216	0.158948374557783	0.0794839204514326				ICGC_0096	-0.094055743032132	0.0301348779313562	-0.124190620963488				TCGA-HZ-8636-01A	0.0664088684432145	0.196977853959387	-0.130568985516172
								ICGC_0391	0.243766423799199	0.130569689015876	0.113196734783323				ICGC_0001	-0.0930707929434076	0.0266176246816386	-0.119688417625046				TCGA-IB-7889-01A	0.0703598160601668	0.182109064153455	-0.111749248093288
								ICGC_0406	0.245324287189216	0.174025322635444	0.071298964553772				ICGC_0537	-0.0926495691397489	-0.00404047585193607	-0.0886090932878129				TCGA-3E-AAAZ-01A	0.0718101309756376	0.198683738793414	-0.126873607817777
								ICGC_0066	0.24585997580814	0.162405201250533	0.083454774557607				ICGC_0057	-0.0914857640040981	0.0661349627445551	-0.157620726748653				TCGA-2J-AABA-01A	0.0725102197408186	0.184801456563204	-0.112291236822386
								ICGC_0150	0.258367462097928	0.17559860218449	0.0827688599134389				ICGC_0036	-0.0912424764712271	0.00168192056994476	-0.0929243970411718				TCGA-PZ-A5RE-01A	0.0725846058237579	0.214664692870433	-0.142080087046675
								ICGC_0149	0.262514023362751	0.180360952634652	0.0821530707280995				ICGC_0029	-0.0891787207947581	0.053631252167102	-0.14280997296186				TCGA-US-A774-01A	0.0765733706313304	0.205491754108886	-0.128918383477556
								ICGC_0061	0.269653810847433	0.182723443236629	0.0869303676108037				ICGC_0078	-0.086606034811229	0.0454966685874362	-0.132102703398665				TCGA-2J-AABE-01A	0.0772188803922293	0.19936035176845	-0.12214147137622
								ICGC_0143	0.27280419095981	0.178337527945511	0.094466663014299				ICGC_0026	-0.0829525815638115	0.0436220474405122	-0.126574629004324				TCGA-IB-7651-01A	0.077583164520337	0.17751746891681	-0.099934304396473
								ICGC_0300	0.275816717345759	0.170767684310093	0.105049033035665				ICGC_0404	-0.0828279087057147	0.0544207632689002	-0.137248671974615				TCGA-HZ-A49I-01A	0.0791272264153102	0.208039450930035	-0.128912224514725
								ICGC_0295	0.284212600553693	0.210901911899774	0.0733106886539199				ICGC_0088	-0.0826162172704783	0.00788263848872861	-0.0904988557592069				TCGA-HV-A7OL-01A	0.0792275746821891	0.195501607468401	-0.116274032786212
								ICGC_0412	0.28446772421906	0.19824299403772	0.08622473018134				ICGC_0535	-0.0824734506043132	0.0236585171160518	-0.106131967720365				TCGA-IB-7886-01A	0.0806860223417878	0.222139948167345	-0.141453925825558
								ICGC_0153	0.284537416227937	0.216177146683205	0.0683602695447323				ICGC_0362	-0.0790771376928842	0.0260663388885979	-0.105143476581482				TCGA-HZ-8317-01A	0.0831583776498628	0.210795696858641	-0.127637319208779
								ICGC_0486	0.293205110531792	0.203338239332537	0.089866871199255				ICGC_0014	-0.0768756503858439	0.0427920006186375	-0.119667651004481				TCGA-IB-A5SO-01A	0.0883358477153062	0.181825824003299	-0.093489976287993
								ICGC_0419	0.293301535334407	0.19087782416364	0.102423711170766				ICGC_0402	-0.0758290595180793	0.0542966616028198	-0.130125721120899				TCGA-3A-A9I5-01A	0.0886658322458195	0.143376925564371	-0.0547110933185518
								ICGC_0139	0.297165013555194	0.202080369934967	0.0950846436202268				ICGC_0093	-0.0742620056633786	0.0400686238559572	-0.114330629519336				TCGA-3A-A9I7-01A	0.0894999907008982	0.240853422782936	-0.151353432082037
								ICGC_0105	0.299324137973946	0.218187886398863	0.0811362515750835				ICGC_0536	-0.0730450526837272	-0.0164207083897716	-0.0566243442939557				TCGA-2J-AAB8-01A	0.0915607590448267	0.206861675703795	-0.115300916658968
								ICGC_0304	0.312167437445101	0.203254929912093	0.108912507533008				ICGC_0308	-0.0719887903724472	0.0271738994863813	-0.0991626898588285				TCGA-H6-A45N-01A	0.0944628854498231	0.196341369113174	-0.101878483663351
								ICGC_0526	0.321753521054592	0.20187295347666	0.119880567577932				ICGC_0352	-0.0719263627348138	0.0165747441260623	-0.0885011068608761				TCGA-HZ-7926-01A	0.0948260530147411	0.221510785972378	-0.126684732957637
								ICGC_0048	0.325382515814147	0.206266754021565	0.119115761792582				ICGC_0541	-0.0718660991991932	0.0271346110192302	-0.0990007102184234				TCGA-HZ-8003-01A	0.0956506525466252	0.173634413414628	-0.0779837608680032
								ICGC_0063	0.335639969276662	0.229184044223246	0.106455925053416				ICGC_0420	-0.0718342240210044	0.0614770966945303	-0.133311320715535				TCGA-HZ-A8P0-01A	0.102421930467995	0.193004876299917	-0.0905829458319219
								ICGC_0059	0.34363333880471	0.214546613334924	0.129086725469786				ICGC_0018	-0.0713355822257313	0.0641936135661206	-0.135529195791852				TCGA-OE-A75W-01A	0.105124763537177	0.20692728665895	-0.101802523121773
								ICGC_0103	0.363896307986462	0.248199162311778	0.115697145674684				ICGC_0047	-0.0700117521402578	0.0299109960312413	-0.099922748171499				TCGA-HZ-A77P-01A	0.106372084205192	0.206484998523754	-0.100112914318562
								ICGC_0415	0.372338190051199	0.23006787832162	0.142270311729579				ICGC_0119	-0.0676150661371663	0.0363156398033332	-0.103930705940499				TCGA-IB-AAUT-01A	0.108397968916364	0.177935738755923	-0.0695377698395589
								ICGC_0224	0.39660910432548	0.247394180751273	0.149214923574207				ICGC_0323	-0.065767871080783	0.0806679538316857	-0.146435824912469				TCGA-YB-A89D-01A	0.108791282375896	0.228159167490709	-0.119367885114813
															ICGC_0027	-0.0650307374841953	0.0327322821485678	-0.0977630196327631				TCGA-IB-7652-01A	0.110218792186591	0.210580118005989	-0.100361325819399
															ICGC_0175	-0.0649169055644619	0.0302876664147216	-0.0952045719791835				TCGA-IB-7645-01A	0.110347022759403	0.211211330543306	-0.100864307783903
															ICGC_0422	-0.064545406027076	-0.00355591809040584	-0.0609894879366701				TCGA-HZ-A49G-01A	0.111132635480108	0.178777550743044	-0.0676449152629364
															ICGC_0296	-0.0626285783676758	0.0645815092259299	-0.127210087593606				TCGA-HZ-7919-01A	0.111636097902056	0.240692031549496	-0.129055933647441
															ICGC_0032	-0.060587602653095	0.0623445611041681	-0.122932163757263				TCGA-RB-A7B8-01A	0.114714729469209	0.209752658415308	-0.0950379289460987
															ICGC_0158	-0.0592473788617828	0.0435203963270896	-0.102767775188872				TCGA-2J-AABT-01A	0.120322635197785	0.205188010535245	-0.0848653753374599
															ICGC_0067	-0.0579037304437429	0.0423305170362277	-0.100234247479971				TCGA-HZ-A9TJ-01A	0.120583684474238	0.20584939239569	-0.0852657079214527
															ICGC_0418	-0.0570388028340716	0.0351089225979779	-0.0921477254320495				TCGA-HZ-8637-01A	0.121732408754759	0.168621619278373	-0.0468892105236145
															ICGC_0212	-0.0558355479028794	0.0959954450323163	-0.151830992935196				TCGA-HZ-A49H-01A	0.12273482867661	0.197965533159308	-0.0752307044826984
															ICGC_0146	-0.055084758210052	0.0570861427705479	-0.1121709009806				TCGA-2J-AAB4-01A	0.123813381270863	0.223766162555828	-0.0999527812849649
															ICGC_0030	-0.054703337007745	0.0130892958259434	-0.0677926328336884				TCGA-HZ-8519-01A	0.124742478578312	0.163772852530005	-0.0390303739516932
															ICGC_0016	-0.0541172498789254	0.0325314744275732	-0.0866487243064986				TCGA-IB-7891-01A	0.12674824505614	0.194690843522558	-0.0679425984664183
															ICGC_0530	-0.0514068385821349	0.0269144708778914	-0.0783213094600264				TCGA-Q3-AA2A-01A	0.126766996372937	0.22903144170701	-0.102264445334072
															ICGC_0394	-0.0511324691557631	0.0325258617894089	-0.0836583309451719				TCGA-FB-AAQ3-01A	0.127094939518551	0.226263479536412	-0.099168540017861
															ICGC_0197	-0.0501889004052349	0.0772205467457924	-0.127409447151027				TCGA-2L-AAQI-01A	0.129675705096277	0.225684697182009	-0.0960089920857328
															ICGC_0363	-0.0489699381093107	0.0522237272407522	-0.101193665350063				TCGA-HV-A5A4-01A	0.132445448586897	0.249349748569447	-0.11690429998255
															ICGC_0423	-0.0484976602185188	0.00379476702562609	-0.0522924272441448				TCGA-LB-A8F3-01A	0.133611900767429	0.17178412589805	-0.0381722251306214
															ICGC_0544	-0.0467588243802702	0.0428263000740868	-0.0895851244543571				TCGA-IB-8126-01A	0.136528111037828	0.182854802956242	-0.0463266919184142
															ICGC_0010	-0.0466751368823921	0.0461246604353911	-0.0927997973177832				TCGA-3A-A9I9-01A	0.13834504142703	0.201467224984652	-0.0631221835576222
															ICGC_0523	-0.045478874762213	0.0487039794851839	-0.0941828542473969				TCGA-2L-AAQA-01A	0.139441352192972	0.248511451454923	-0.109070099261951
															ICGC_0233	-0.0443954073652126	0.039287843524637	-0.0836832508898496				TCGA-HV-A5A5-01A	0.141322354181474	0.201321943583952	-0.059999589402478
															ICGC_0317	-0.0437965072639847	0.0592869205574722	-0.103083427821457				TCGA-2L-AAQJ-01A	0.141974430504	0.241703436139451	-0.0997290056354511
															ICGC_0104	-0.0430222740120307	0.0399507584545039	-0.0829730324665346				TCGA-US-A77E-01A	0.142529604123866	0.227846636735574	-0.0853170326117082
															ICGC_0062	-0.0421963107907525	0.0658088061045548	-0.108005116895307				TCGA-3E-AAAY-01A	0.142668812871589	0.194735658148178	-0.0520668452765888
															ICGC_0346	-0.0420952560841917	0.0533543620176561	-0.0954496181018478				TCGA-HZ-A4BK-01A	0.150339015946205	0.237058239095694	-0.0867192231494883
															ICGC_0147	-0.0418963905667976	0.0503883945609794	-0.092284785127777				TCGA-2J-AABV-01A	0.15066013106481	0.183660880405288	-0.0330007493404778
															ICGC_0166	-0.0403165709446769	0.0665796084124716	-0.106896179357148				TCGA-FB-A4P6-01A	0.153801540136081	0.209541180247353	-0.055739640111272
															ICGC_0405	-0.0402605541640799	0.0522941970310391	-0.092554751195119				TCGA-2J-AABF-01A	0.155601730930857	0.21612277918633	-0.0605210482554738
															ICGC_0230	-0.0381735385733726	0.0819675913799857	-0.120141129953358				TCGA-2L-AAQL-01A	0.155962807037918	0.225863955684486	-0.0699011486465679
															ICGC_0493	-0.0363275963179579	0.0499930153836176	-0.0863206117015755				TCGA-FB-AAQ0-01A	0.16010420280466	0.246829584916979	-0.0867253821123189
															ICGC_0080	-0.0271494577379499	0.0431019429706072	-0.0702514007085571				TCGA-FB-AAPY-01A	0.166369966035063	0.219970393056486	-0.0536004270214229
															ICGC_0035	-0.023288712669008	0.083553473474672	-0.10684218614368				TCGA-IB-7888-01A	0.167222236669275	0.228845739271437	-0.0616235026021618
															ICGC_0021	-0.0193016483951487	0.0850776165495497	-0.104379264944698				TCGA-IB-7649-01A	0.167631730058875	0.223336469380773	-0.0557047393218982
															ICGC_0049	-0.0184498161330763	0.0926952137916239	-0.1111450299247				TCGA-S4-A8RP-01A	0.176185575398624	0.236351456797529	-0.0601658813989058
															ICGC_0187	-0.016637869247511	0.0853283143875614	-0.101966183635072				TCGA-FB-AAQ6-01A	0.179122555809927	0.233141792303835	-0.0540192364939078
															ICGC_0167	-0.01662075027879	0.0200302583559709	-0.0366510086347609				TCGA-IB-AAUU-01A	0.179145241650626	0.252384548151411	-0.0732393065007853
															ICGC_0224	-0.0152965123111343	0.0975389205275381	-0.112835432838672				TCGA-2J-AABH-01A	0.180750053906174	0.236046248693639	-0.0552961947874645
															ICGC_0157	-0.00732218296932419	0.0473625589638821	-0.0546847419332063				TCGA-2J-AABK-01A	0.192966998780615	0.244982519366948	-0.0520155205863333
															ICGC_0152	-0.00639917882532115	0.0868948640619036	-0.0932940428872248				TCGA-F2-6879-01A	0.19366834907281	0.276269279076198	-0.0826009300033874
															ICGC_0214	-0.00603183843205402	0.074291373250416	-0.08032321168247				TCGA-IB-AAUM-01A	0.210748584426719	0.218101359552721	-0.00735277512600208
															ICGC_0128	-0.00494357298015746	0.093774711198585	-0.0987182841787425				TCGA-YY-A8LH-01A	0.211616921928463	0.264079993813824	-0.0524630718853611
															ICGC_0310	-0.00406188651172157	0.0951547965605753	-0.0992166830722969				TCGA-HV-AA8X-01A	0.216082547384179	0.269925226943607	-0.0538426795594289
															ICGC_0302	-0.00214793120010959	0.0651421494159115	-0.067290080616021				TCGA-FB-AAPQ-01A	0.216476841817849	0.260056636313789	-0.0435797944959403
															ICGC_0056	-0.000217370712080833	0.0910207767392318	-0.0912381474513126				TCGA-US-A779-01A	0.221741532398018	0.257821763153825	-0.0360802307558074
															ICGC_0396	0.0029815727576189	0.0797287723788357	-0.0767471996212168				TCGA-IB-7644-01A	0.232394811911813	0.288939223166291	-0.0565444112544781
															ICGC_0038	0.00621150035404294	0.0596087118122335	-0.0533972114581905				TCGA-2J-AAB1-01A	0.233271766010854	0.265952249284138	-0.0326804832732834
															ICGC_0165	0.0077732442575128	0.0955932059638646	-0.0878199617063518				TCGA-FB-A78T-01A	0.234749620253252	0.24458651038762	-0.00983689013436806
															ICGC_0356	0.00820497629566774	0.0916681010075309	-0.0834631247118631				TCGA-HZ-A8P1-01A	0.281194709723111	0.30160038007489	-0.0204056703517794
															ICGC_0488	0.00869105063109477	0.0932464995846648	-0.08455544895357				TCGA-IB-A5SP-01A	0.285062937058794	0.28310541337245	0.0019575236863445
															ICGC_0118	0.00890586522607317	0.062186783609101	-0.0532809183830278				TCGA-US-A776-01A	0.294391656868183	0.260643620037586	0.0337480368305977
															ICGC_0135	0.0110228255323955	0.082412237047902	-0.0713894115155065				TCGA-S4-A8RM-01A	0.302040114720214	0.305954135599098	-0.00391402087888393
															ICGC_0019	0.0112156695581472	0.0780031979565008	-0.0667875283983536				TCGA-US-A77G-01A	0.311190209340885	0.291687853537602	0.0195023558032827
															ICGC_0307	0.0133402870652984	0.0852073308537945	-0.0718670437884961				TCGA-FB-AAPU-01A	0.316611615087808	0.295512034923774	0.0210995801640337
															ICGC_0090	0.0141567847655963	0.0430826105502631	-0.0289258257846667
															ICGC_0041	0.0165505278426427	0.0900872079245462	-0.0735366800819035
															ICGC_0064	0.017130809045382	0.0699340951554202	-0.0528032861100382
															ICGC_0108	0.0177948520928849	0.086156490330048	-0.0683616382371631
															ICGC_0150	0.021305783580611	0.0567855548155188	-0.0354797712349079
															ICGC_0125	0.0215016394633465	0.0735199473160364	-0.0520183078526899
															ICGC_0136	0.0223566287328861	0.0776726759312614	-0.0553160471983752
															ICGC_0210	0.0228681814460622	0.0862001441824382	-0.063331962736376
															ICGC_0102	0.0248526813999205	0.0986177943080365	-0.073765112908116
															ICGC_0008	0.0284342831845216	0.0620907451338427	-0.0336564619493211
															ICGC_0095	0.0289975200373883	0.0427470995133219	-0.0137495794759336
															ICGC_0234	0.0367077738417086	0.0999068302064702	-0.0631990563647615
															ICGC_0518	0.0371803703875414	0.0874792020574684	-0.050298831669927
															ICGC_0107	0.0381995950276841	0.113468211264689	-0.0752686162370053
															ICGC_0020	0.03938219612521	0.0934024062003437	-0.0540202100751337
															ICGC_0414	0.039666866931099	0.0675792816322051	-0.0279124147011061
															ICGC_0192	0.0397149496604089	0.0806854153726417	-0.0409704657122328
															ICGC_0189	0.0437823326665974	0.0945380299889493	-0.050755697322352
															ICGC_0311	0.0459291104021291	0.0736297055734745	-0.0277005951713454
															ICGC_0301	0.0463442494400346	0.083751163063353	-0.0374069136233184
															ICGC_0226	0.0497834309381859	0.0641767756516273	-0.0143933447134413
															ICGC_0024	0.0499324351666298	0.0525261860751695	-0.00259375090853964
															ICGC_0013	0.0526521510445288	0.0800786268244192	-0.0274264757798904
															ICGC_0229	0.054488784328577	0.113733876137806	-0.0592450918092295
															ICGC_0403	0.0555405104619188	0.0952732855884914	-0.0397327751265726
															ICGC_0219	0.0567752295654297	0.0469422347280116	0.00983299483741806
															ICGC_0023	0.0626197470952518	0.113940296496965	-0.0513205494017136
															ICGC_0180	0.062726499424497	0.0993069015493376	-0.0365804021248406
															ICGC_0514	0.0652427526329823	0.0753415602136295	-0.0100988075806472
															ICGC_0162	0.0652564823767745	0.13023316146188	-0.0649766790851057
															ICGC_0066	0.0657109996606685	0.0468362182293499	0.0188747814313186
															ICGC_0145	0.0663996648068551	0.0761703597825789	-0.0097706949757238
															ICGC_0223	0.0672519286351927	0.118045005874561	-0.0507930772393685
															ICGC_0298	0.0676431366865275	0.0476718776893892	0.0199712589971384
															ICGC_0031	0.068709456589784	0.117758137701712	-0.0490486811119279
															ICGC_0077	0.0696498943324981	0.105299951856037	-0.0356500575235389
															ICGC_0087	0.0705616331128412	0.126010586682831	-0.0554489535699898
															ICGC_0161	0.0715927054435983	0.129733013038782	-0.0581403075951838
															ICGC_0177	0.0717310462322059	0.0850071467592628	-0.0132761005270569
															ICGC_0079	0.0720674507138847	0.0699347187818828	0.00213273193200181
															ICGC_0185	0.0723178401692828	0.120415410059344	-0.0480975698900615
															ICGC_0017	0.0754733463623023	0.0894928919055779	-0.0140195455432756
															ICGC_0201	0.0768460584061057	0.0905624112891357	-0.01371635288303
															ICGC_0325	0.0776435063876053	0.115943384695209	-0.0382998783076035
															ICGC_0205	0.080500466484172	0.0989183822630656	-0.0184179157788936
															ICGC_0202	0.0869356613248127	0.111741389589429	-0.0248057282646166
															ICGC_0033	0.0879510597267331	0.149193900434293	-0.0612428407075603
															ICGC_0213	0.0908200251358384	0.135017623683836	-0.0441975985479979
															ICGC_0061	0.0933014858512244	0.100833539130066	-0.00753205327884165
															ICGC_0312	0.095157592385775	0.107420281829271	-0.0122626894434961
															ICGC_0305	0.102002213877937	0.14325510562985	-0.0412528917519137
															ICGC_0303	0.103519096328281	0.0874436553490936	0.0160754409791877
															ICGC_0208	0.104166530710472	0.137499033378983	-0.0333325026685107
															ICGC_0007	0.10447411919249	0.132789406332553	-0.0283152871400626
															ICGC_0365	0.105369417854584	0.131188557202761	-0.0258191393481773
															ICGC_0044	0.106350272865877	0.0699733836225713	0.0363768892433058
															ICGC_0051	0.1071566324421	0.111012993880977	-0.00385636143887758
															ICGC_0235	0.108078453524191	0.150814081984429	-0.0427356284602382
															ICGC_0417	0.108249680571334	0.133184161883452	-0.0249344813121182
															ICGC_0003	0.109854294856481	0.103252586178941	0.00660170867754006
															ICGC_0207	0.110531001397814	0.116376805086796	-0.00584580368898246
															ICGC_0015	0.111395315723383	0.0941071041032128	0.0172882116201702
															ICGC_0011	0.115505234418167	0.121537937692233	-0.00603270327406535
															ICGC_0002	0.119539174045942	0.125480504189523	-0.00594133014358045
															ICGC_0050	0.121744120923057	0.109751397546903	0.0119927233761541
															ICGC_0097	0.123080246855147	0.135949321619134	-0.0128690747639874
															ICGC_0071	0.123575580151849	0.127128748930481	-0.00355316877863199
															ICGC_0040	0.12626697376707	0.162440350128841	-0.0361733763617712
															ICGC_0170	0.130006038727563	0.144116957401324	-0.0141109186737606
															ICGC_0209	0.133318745395857	0.0981338601729691	0.0351848852228882
															ICGC_0091	0.133371247335748	0.0492103641729091	0.0841608831628393
															ICGC_0124	0.134923515103915	0.129825309755264	0.0050982053486508
															ICGC_0339	0.140095445149192	0.143648613927824	-0.00355316877863199
															ICGC_0361	0.140148397949173	0.150247205529821	-0.0100988075806472
															ICGC_0236	0.143001909820403	0.143411012245529	-0.000409102425125929
															ICGC_0309	0.143315981579292	0.114406769091077	0.0289092124882149
															ICGC_0164	0.145630776438289	0.158076212142756	-0.0124454357044661
															ICGC_0153	0.147884803371508	0.177483467662473	-0.0295986642909652
															ICGC_0140	0.150781504660204	0.0708071722032224	0.0799743324569819
															ICGC_0338	0.15468106693899	0.0398728051466645	0.114808261792326
															ICGC_0406	0.155330570212869	0.139425415522312	0.0159051546905566
															ICGC_0395	0.155598332386141	0.121559764618428	0.0340385677677129
															ICGC_0154	0.155995432583564	0.188227304362142	-0.032231871778578
															ICGC_0115	0.159620612785818	0.175596373986295	-0.0159757612004768
															ICGC_0092	0.162496891634651	0.138156335670685	0.0243405559639658
															ICGC_0400	0.164557185907239	0.137575115807434	0.0269820700998045
															ICGC_0109	0.165901908695276	0.138483739563611	0.0274181691316646
															ICGC_0410	0.167470058723628	0.142464970901589	0.0250050878220385
															ICGC_0149	0.16951644224946	0.144980680052185	0.0245357621972746
															ICGC_0144	0.173308497579666	0.131436760534922	0.0418717370447438
															ICGC_0143	0.175422483707521	0.156340036070555	0.0190824476369662
															ICGC_0101	0.175510750151445	0.135927494692939	0.0395832554585063
															ICGC_0421	0.175941779810453	0.146156215934405	0.0297855638760482
															ICGC_0237	0.17812041072626	0.165550375298405	0.0125700354278547
															ICGC_0391	0.18694373004591	0.115836744570084	0.0711069854758256
															ICGC_0412	0.19303575916638	0.161975124787655	0.031060634378725
															ICGC_0419	0.201126784624596	0.160260152015187	0.0408666326094089
															ICGC_0216	0.201154583809378	0.128672848052165	0.0724817357572133
															ICGC_0295	0.205195726902855	0.190719315707155	0.0144764111957005
															ICGC_0337	0.217026509956669	0.156929986704284	0.0600965232523851
															ICGC_0004	0.219098194952271	0.145798254344806	0.0732999406074653
															ICGC_0069	0.223459825992146	0.203571633477266	0.0198881925148793
															ICGC_0526	0.223639934181937	0.154746670458315	0.0688932637236213
															ICGC_0304	0.233233562593135	0.169257834619251	0.063975727973884
															ICGC_0486	0.241782740842002	0.182641482135596	0.0591412587064057
															ICGC_0415	0.247997132332584	0.185715960596786	0.0622811717357987
															ICGC_0300	0.253203828436168	0.159814259094345	0.0933895693418227
															ICGC_0139	0.265314548672869	0.204204614336923	0.0611099343359458
															ICGC_0048	0.279485854687531	0.195291744931788	0.084194109755743
															ICGC_0359	0.279539836851535	0.197343475994123	0.0821963608574123
															ICGC_0075	0.282685686970828	0.134758818701809	0.147926868269019
															ICGC_0203	0.30825347067268	0.211412488992993	0.0968409816796874
															ICGC_0059	0.316791876090464	0.206876230103198	0.109915645987266
															ICGC_0063	0.340787187053588	0.217705503628259	0.123081683425329
															ICGC_0105	0.343475422045106	0.226777397781387	0.116698024263719
															ICGC_0103	0.37703266254313	0.227232645099169	0.149800017443961
															ICGC_0012	0.380500176156786	0.227136606623911	0.153363569532876

## Sheet: Figure2A
CaseID	CloneNo	CCF
Case2	cluster	case2_S2	case2_S4	case2_S10
	1	0.954323	0.960975	0.992471
	2	0.980959	0.440734	0.0125581
	3	0	0	1.00052
	4	0.00570865	1.06021	0.00610224
	5	0.637692	0.0046346	0.442395
Case3	cluster	case3_1	case3_2	case3_4
	1	1.11845	1.04239	1.10215
	2	0.698764	0.701569	0.0718604
	3	0.703263	0.552745	0.928965
	4	0	0.0122462	0.997013
Case4	cluster	case4_S1	case4_S2	case4_S3	case4_S4	case4_S5
	1	0.0310524	0.0146593	0.0116911	0.00425171	1.03412
	2	0.0341249	0.00267453	0.0598216	0.82782	0.0173243
	3	0.00686771	0	0.471969	0	0.0022888
	4	0	0.0255507	0.479884	0.361679	0.00689698
	5	0	0.923735	0.0275776	0	0
	6	0.115214	0.894203	0.99885	0.769502	0.0106647
	7	1.0268	0.208458	0.00276076	0.00106855	0.00328338
Case6	cluster	case6_S7	case6_S8	case6_S9
	1	1.03011	1.02449	1.01276
	2	0.95493	0.522579	0.521836
	3	0.737831	0.00111893	0.00627691
	4	0.355399	0.558035	0.547647
	5	0.00292005	0.72553	0.00640063
Case7	cluster	case7_1	case7_4	case7_5
	1	0.992143	0.985878	1.02398
	2	0.944472	0.0136243	0.00650521
	3	0.0205245	0.952146	1.00123
	4	0.0161134	0.493673	0.489793
	5	0.0102776	0.330178	0.0252629
Case9	cluster	case9_S2	case9_S3	case9_S4	case9_S6
	1	0.990122	0.990543	1.0127	0.925762
	2	0.965089	0.638738	0.154423	0.608095
	3	0.869551	0.0745804	0.017447	0.00457663
	4	0.81481	0.660878	0.0287745	0
	5	0.7627	0.688157	0.678842	0.575958
	6	0.0165624	0.528988	0.0174539	0.00398203
	7	0.0225367	0.304515	0.979594	0.203376
Case10	cluster	case10_2	case10_5
	1	1.05161	1.043
	2	0.915655	0.225977
	3	0.266822	0.00534939
	4	0.00343427	0.365308
Case12	cluster	case12_S1	case12_S2	case12_S3	case12_S5
	1	0.940108	1.01296	0.978104	1.01583
	2	1.44044	0.28228	1.18836	0.404524
Case13	cluster	case13_3	case13_5
	1	0.94973	1.08942
	2	0.618805	1.03019
	3	0	0.869204
Case15	cluster	case15_1	case15_3	case15_4	case15_10	case15_11
	1	0.00317493	0.000472255	0.000786735	0	0.735958
	2	0.0035638	0.00290133	0.00123786	0.638792	1.00518
	3	0.0378303	0	0.654208	0.0088684	0.00209692
	4	0	0.945972	0.00401658	0.00293417	0
	5	0.112622	0.0585012	1.0458	0.0142405	0.00458563
	6	1.06338	0.00599444	0.00288139	0	0.00331883
Case16	cluster	case16_2	case16_4
	1	1.03125	0.963557
	2	0.969301	0.521635
	3	0.953999	0
	4	0.00979753	0.726827

[truncated: 19 more sheets: Figure2B, Figure2C, Fig2D, Figure 3A, Figure 3B-C, Figure 4A-C, Figure 4D, FigureS1B1, FigureS1B2, FigureS1B4, FigureS1C, FigureS2A, FigureS2B, FigureS2C, FigureS3, FigureS6, FigureS7-S8, Figure S9, FigureS10]
